# Supplementary material for: catena-Poly[[[bis­(nitrato-κO)copper(II)]-bis­[μ-1,3-bis­(imidazol-1-yl)-5-methyl­benzene-κ2 N 3:N 3′]] dihydrate]
Source: Acta Crystallogr Sect E Struct Rep Online. 2012 May 31;68(Pt 6):m840. doi: 10.1107/S1600536812023628 (PMC3379180; doi:10.1107/S1600536812023628)
Supplement: Supplementary file 1 [file e-68-0m840-sup1.cif]

##############################################################################
#                                                                            #
# This CIF contains the data in a paper accepted for publication in          #
# Acta Crystallographica Section E. It conforms to the requirements of       #
# Notes for Authors for Acta Crystallographica Section E, and has been       #
# peer reviewed under the auspices of the IUCr Commission on Journals.       #
#                                                                            #
# Full details of the Crystallographic Information File format               #
# are given in the paper "The Crystallographic Information File (CIF):       #
# a New Standard Archive File for Crystallography" by S. R. Hall, F. H.      #
# Allen and I. D. Brown [Acta Cryst. (1991), A47, 655-685].                  #
#                                                                            #
# The current version of the core CIF dictionary is obtainable from          #
# ftp://ftp.iucr.org/pub/cif_core.dic.                                       #
#                                                                            #
# Software is freely available for graphical display of the structure(s)     #
# in this CIF. For information consult the CIF software page                 #
# http://www.iucr.org/resources/cif/software.                                #
#                                                                            #
# This file may be used for bona fide research purposes within the           #
# scientific community so long as proper attribution is given to the journal # 
# article from which it was obtained.                                        #
#                                                                            #
##############################################################################
data_I
_audit_creation_method     SHELXL-97
_chemical_name_systematic
;
<i>catena</i>-Poly[[[bis(nitrato-\k<i>O</i>)copper(II)]-bis[\m-1,3-
bis(imidazol-1-yl)-5-methylbenzene-\k^2^<i>N</i>^3^:<i>N</i>^3'^]]
dihydrate]
;
_chemical_name_common     ?
_chemical_formula_moiety     'C26 H24 Cu N10 O6, 2(H2 O)'
_chemical_formula_sum     'C26 H28 Cu N10 O8'
_chemical_formula_iupac     '[Cu (N O3)2 (C13 H12 N4)2], 2H2 O'
_chemical_formula_weight     672.12
_chemical_melting_point     ?
_symmetry_cell_setting     monoclinic
_symmetry_space_group_name_H-M     'P 21/c'
_symmetry_space_group_name_Hall     '-P 2ybc'
loop_
    _symmetry_equiv_pos_as_xyz
    'x, y, z'
    '-x, y+1/2, -z+1/2'
    '-x, -y, -z'
    'x, -y-1/2, z-1/2'
_cell_length_a     11.585(4)
_cell_length_b     9.652(3)
_cell_length_c     15.450(4)
_cell_angle_alpha     90.00
_cell_angle_beta     123.604(17)
_cell_angle_gamma     90.00
_cell_volume     1438.9(8)
_cell_formula_units_Z     2
_cell_measurement_reflns_used     4382
_cell_measurement_theta_min     2.64
_cell_measurement_theta_max     26.05
_cell_measurement_temperature     293(2)
_exptl_crystal_description     block
_exptl_crystal_colour     blue
_exptl_crystal_size_max     0.22
_exptl_crystal_size_mid     0.20
_exptl_crystal_size_min     0.18
_exptl_crystal_density_diffrn     1.551
_exptl_crystal_density_meas     ?
_exptl_crystal_density_method     'not measured'
_exptl_crystal_F_000     694
_exptl_absorpt_coefficient_mu     0.827
_exptl_absorpt_correction_type     multi-scan
_exptl_absorpt_process_details     '(SADABS; Bruker, 2000)'
_exptl_absorpt_correction_T_min     0.8389
_exptl_absorpt_correction_T_max     0.8654
_exptl_special_details     ?
_diffrn_ambient_temperature     293(2)
_diffrn_radiation_type     'MoK\a'
_diffrn_radiation_wavelength     0.71073
_diffrn_radiation_source     'sealed tube'
_diffrn_radiation_monochromator     'graphite'
_diffrn_measurement_device_type     'Bruker SMART APEX CCD area-detector'
_diffrn_measurement_method     'phi and omega scans'
_diffrn_detector_area_resol_mean     ?
_diffrn_reflns_number     10260
_diffrn_reflns_av_R_equivalents     0.0386
_diffrn_reflns_av_sigmaI/netI     0.0355
_diffrn_reflns_theta_min     2.64
_diffrn_reflns_theta_max     25.50
_diffrn_reflns_theta_full     25.50
_diffrn_measured_fraction_theta_max     0.999
_diffrn_measured_fraction_theta_full     0.999
_diffrn_reflns_limit_h_min     -13
_diffrn_reflns_limit_h_max     14
_diffrn_reflns_limit_k_min     -11
_diffrn_reflns_limit_k_max     11
_diffrn_reflns_limit_l_min     -18
_diffrn_reflns_limit_l_max     18
_diffrn_standards_number     ?
_diffrn_standards_interval_count     ?
_diffrn_standards_interval_time     ?
_diffrn_standards_decay_%     ?
_refine_special_details
;
Refinement of <i>F</i>^2^ against ALL reflections. The weighted <i>R</i>-factor
<i>wR</i> and goodness of fit <i>S</i> are based on <i>F</i>^2^, conventional
<i>R</i>-factors <i>R</i> are based on <i>F</i>, with <i>F</i> set to zero for
negative <i>F</i>^2^. The threshold expression of <i>F</i>^2^ >
\s(<i>F</i>^2^) is used only for calculating <i>R</i>-factors(gt) <i>etc</i>.
and is not relevant to the choice of reflections for refinement.
<i>R</i>-factors based on <i>F</i>^2^ are statistically about twice as large
as those based on <i>F</i>, and <i>R</i>- factors based on ALL data will be
even larger.
;
_reflns_number_total     2672
_reflns_number_gt     2114
_reflns_threshold_expression     I>2sigma(I)
_refine_ls_structure_factor_coef     Fsqd
_refine_ls_matrix_type     full
_refine_ls_R_factor_all     0.0530
_refine_ls_R_factor_gt     0.0356
_refine_ls_wR_factor_gt     0.0867
_refine_ls_wR_factor_ref     0.1008
_refine_ls_goodness_of_fit_ref     1.055
_refine_ls_restrained_S_all     1.055
_refine_ls_number_reflns     2672
_refine_ls_number_parameters     214
_refine_ls_number_restraints     2
_refine_ls_hydrogen_treatment     mixed
_refine_ls_weighting_scheme     calc
_refine_ls_weighting_details
         'calc w=1/[\s^2^(Fo^2^)+(0.0393P)^2^+1.4695P] where P=(Fo^2^+2Fc^2^)/3'
_atom_sites_solution_hydrogens     geom
_atom_sites_solution_primary     direct
_atom_sites_solution_secondary     difmap
_refine_ls_shift/su_max     0.002
_refine_ls_shift/su_mean     0.000
_refine_diff_density_max     0.425
_refine_diff_density_min     -0.509
_refine_ls_extinction_method     none
_refine_ls_extinction_coef     ?
loop_
    _atom_type_symbol
    _atom_type_description
    _atom_type_scat_dispersion_real
    _atom_type_scat_dispersion_imag
    _atom_type_scat_source
    'C' 'C' 0.0033 0.0016
                         'International Tables Vol C Tables 4.2.6.8 and 6.1.1.4'
    'H' 'H' 0.0000 0.0000
                         'International Tables Vol C Tables 4.2.6.8 and 6.1.1.4'
    'Cu' 'Cu' 0.3201 1.2651
                         'International Tables Vol C Tables 4.2.6.8 and 6.1.1.4'
    'N' 'N' 0.0061 0.0033
                         'International Tables Vol C Tables 4.2.6.8 and 6.1.1.4'
    'O' 'O' 0.0106 0.0060
                         'International Tables Vol C Tables 4.2.6.8 and 6.1.1.4'
_computing_data_collection     'SMART (Bruker, 2000)'
_computing_cell_refinement     'SAINT (Bruker, 2000)'
_computing_data_reduction     'SAINT (Bruker, 2000)'
_computing_structure_solution     'SHELXS97 (Sheldrick, 2008)'
_computing_structure_refinement     'SHELXL97 (Sheldrick, 2008)'
_computing_molecular_graphics     'SHELXTL (Sheldrick, 2008)'
_computing_publication_material     'SHELXTL (Sheldrick, 2008)'
loop_
    _atom_site_type_symbol
    _atom_site_label
    _atom_site_fract_x
    _atom_site_fract_y
    _atom_site_fract_z
    _atom_site_U_iso_or_equiv
    _atom_site_adp_type
    _atom_site_calc_flag
    _atom_site_refinement_flags
    _atom_site_occupancy
    _atom_site_symmetry_multiplicity
    _atom_site_disorder_assembly
    _atom_site_disorder_group
    Cu Cu1 0.0000 1.0000 0.5000 0.02941(15) Uani d S 1 2 . .
    N N1 0.1444(2) 0.9308(2) 0.64001(17) 0.0311(5) Uani d . 1 1 . .
    N N2 0.2629(2) 0.9008(2) 0.80892(16) 0.0283(5) Uani d . 1 1 . .
    N N3 0.1879(2) 1.1172(2) 1.05555(16) 0.0310(5) Uani d . 1 1 . .
    N N4 0.0729(2) 1.3057(2) 1.04231(17) 0.0333(5) Uani d . 1 1 . .
    N N5 0.1839(3) 0.9479(3) 0.3683(2) 0.0465(6) Uani d . 1 1 . .
    O O1 0.1000(3) 0.8849(3) 0.28647(19) 0.0649(7) Uani d . 1 1 . .
    O O2 0.1663(2) 0.9523(3) 0.44070(18) 0.0589(6) Uani d . 1 1 . .
    O O3 0.2867(4) 1.0002(4) 0.3790(3) 0.1209(15) Uani d . 1 1 . .
    O O1W 0.5399(4) 0.9268(4) 0.3928(3) 0.0902(10) Uani d D 1 1 . .
    C C1 0.2547(3) 0.8473(3) 0.6687(2) 0.0422(7) Uani d . 1 1 . .
    H H1 0.2756 0.8095 0.6235 0.051 Uiso calc R 1 1 . .
    C C2 0.3288(3) 0.8274(3) 0.7721(2) 0.0432(7) Uani d . 1 1 . .
    H H2 0.4089 0.7745 0.8110 0.052 Uiso calc R 1 1 . .
    C C3 0.1522(3) 0.9612(3) 0.7259(2) 0.0350(6) Uani d . 1 1 . .
    H H3 0.0892 1.0172 0.7290 0.042 Uiso calc R 1 1 . .
    C C4 0.3023(3) 0.9164(3) 0.91399(19) 0.0280(6) Uani d . 1 1 . .
    C C5 0.4142(3) 0.8449(3) 0.9937(2) 0.0316(6) Uani d . 1 1 . .
    H H5 0.4639 0.7847 0.9791 0.038 Uiso calc R 1 1 . .
    C C6 0.4530(3) 0.8625(3) 1.0961(2) 0.0309(6) Uani d . 1 1 . .
    C C7 0.3782(3) 0.9530(3) 1.1169(2) 0.0310(6) Uani d . 1 1 . .
    H H7 0.4033 0.9667 1.1848 0.037 Uiso calc R 1 1 . .
    C C8 0.2661(3) 1.0225(2) 1.0358(2) 0.0297(6) Uani d . 1 1 . .
    C C9 0.2265(3) 1.0052(3) 0.9345(2) 0.0305(6) Uani d . 1 1 . .
    H H9 0.1502 1.0523 0.8808 0.037 Uiso calc R 1 1 . .
    C C10 0.5755(3) 0.7855(3) 1.1834(2) 0.0436(7) Uani d . 1 1 . .
    H H10A 0.6186 0.8405 1.2455 0.065 Uiso calc R 1 1 . .
    H H10B 0.6411 0.7676 1.1652 0.065 Uiso calc R 1 1 . .
    H H10C 0.5449 0.6993 1.1951 0.065 Uiso calc R 1 1 . .
    C C11 0.1473(3) 1.2442(3) 1.0130(2) 0.0359(6) Uani d . 1 1 . .
    H H11 0.1689 1.2832 0.9686 0.043 Uiso calc R 1 1 . .
    C C12 0.0659(3) 1.2134(3) 1.1069(2) 0.0372(6) Uani d . 1 1 . .
    H H12 0.0194 1.2287 1.1395 0.045 Uiso calc R 1 1 . .
    C C13 0.1364(3) 1.0975(3) 1.1159(2) 0.0363(6) Uani d . 1 1 . .
    H H13 0.1478 1.0195 1.1553 0.044 Uiso calc R 1 1 . .
    H H1WA 0.469(3) 0.958(4) 0.393(3) 0.071(14) Uiso d D 1 1 . .
    H H1WB 0.598(5) 0.964(5) 0.452(2) 0.108(19) Uiso d D 1 1 . .
loop_
    _atom_site_aniso_label
    _atom_site_aniso_U_11
    _atom_site_aniso_U_22
    _atom_site_aniso_U_33
    _atom_site_aniso_U_12
    _atom_site_aniso_U_13
    _atom_site_aniso_U_23
    Cu1 0.0332(3) 0.0317(3) 0.0254(3) -0.0040(2) 0.0176(2) -0.00066(19)
    N1 0.0347(12) 0.0316(12) 0.0307(12) 0.0004(10) 0.0205(10) -0.0015(10)
    N2 0.0314(12) 0.0295(11) 0.0269(11) 0.0031(9) 0.0180(10) 0.0017(9)
    N3 0.0381(12) 0.0306(12) 0.0301(12) 0.0057(10) 0.0225(11) 0.0020(9)
    N4 0.0379(13) 0.0343(12) 0.0307(12) 0.0047(10) 0.0208(11) 0.0004(10)
    N5 0.0402(14) 0.0553(16) 0.0518(17) 0.0045(13) 0.0302(14) 0.0115(14)
    O1 0.0625(16) 0.0795(18) 0.0558(15) 0.0080(14) 0.0348(14) -0.0128(14)
    O2 0.0598(15) 0.0764(16) 0.0548(15) 0.0019(12) 0.0408(13) -0.0031(12)
    O3 0.087(2) 0.180(4) 0.112(3) -0.049(2) 0.066(2) 0.009(2)
    O1W 0.089(3) 0.090(2) 0.088(3) -0.026(2) 0.047(2) -0.026(2)
    C1 0.0524(18) 0.0464(17) 0.0377(16) 0.0166(14) 0.0311(15) 0.0048(13)
    C2 0.0470(17) 0.0500(18) 0.0392(17) 0.0212(14) 0.0280(15) 0.0076(14)
    C3 0.0363(15) 0.0385(15) 0.0329(15) 0.0069(12) 0.0209(13) -0.0012(12)
    C4 0.0312(13) 0.0284(13) 0.0277(13) -0.0014(11) 0.0184(11) 0.0007(10)
    C5 0.0344(14) 0.0268(13) 0.0376(15) 0.0031(11) 0.0224(13) 0.0007(11)
    C6 0.0321(14) 0.0263(13) 0.0328(14) -0.0008(11) 0.0169(12) 0.0026(11)
    C7 0.0374(15) 0.0301(13) 0.0264(14) -0.0017(11) 0.0182(12) 0.0015(11)
    C8 0.0355(14) 0.0277(14) 0.0315(14) 0.0009(11) 0.0221(12) 0.0001(10)
    C9 0.0315(13) 0.0314(13) 0.0287(14) 0.0056(11) 0.0169(11) 0.0045(11)
    C10 0.0428(17) 0.0446(17) 0.0368(16) 0.0118(14) 0.0179(14) 0.0093(13)
    C11 0.0491(17) 0.0350(15) 0.0331(15) 0.0073(13) 0.0287(14) 0.0060(12)
    C12 0.0446(16) 0.0406(16) 0.0371(16) 0.0016(13) 0.0294(14) 0.0000(12)
    C13 0.0504(17) 0.0342(15) 0.0360(15) 0.0020(12) 0.0312(14) 0.0049(12)
_geom_special_details
;
All e.s.d.'s (except the e.s.d. in the dihedral angle between two l.s. planes)
are estimated using the full covariance matrix. The cell e.s.d.'s are taken
into account individually in the estimation of e.s.d.'s in distances, angles
and torsion angles; correlations between e.s.d.'s in cell parameters are only
used when they are defined by crystal symmetry. An approximate (isotropic)
treatment of cell e.s.d.'s is used for estimating e.s.d.'s involving l.s.
planes.
;
loop_
    _geom_bond_atom_site_label_1
    _geom_bond_atom_site_label_2
    _geom_bond_site_symmetry_2
    _geom_bond_distance
    _geom_bond_publ_flag
    Cu1 N1 . 1.980(2) ?
    Cu1 N1 3_576 1.980(2) ?
    Cu1 N4 4_585 2.011(2) ?
    Cu1 N4 2_546 2.011(2) ?
    N1 C3 . 1.313(3) ?
    N1 C1 . 1.360(4) ?
    N2 C3 . 1.345(3) ?
    N2 C2 . 1.375(3) ?
    N2 C4 . 1.430(3) ?
    N3 C11 . 1.346(3) ?
    N3 C13 . 1.371(3) ?
    N3 C8 . 1.434(3) ?
    N4 C11 . 1.316(3) ?
    N4 C12 . 1.374(3) ?
    N4 Cu1 2_556 2.011(2) ?
    N5 O3 . 1.217(4) ?
    N5 O2 . 1.244(3) ?
    N5 O1 . 1.246(4) ?
    O1W H1WA . 0.877(19) ?
    O1W H1WB . 0.86(2) ?
    C1 C2 . 1.344(4) ?
    C1 H1 . 0.9300 ?
    C2 H2 . 0.9300 ?
    C3 H3 . 0.9300 ?
    C4 C5 . 1.381(4) ?
    C4 C9 . 1.383(4) ?
    C5 C6 . 1.395(4) ?
    C5 H5 . 0.9300 ?
    C6 C7 . 1.388(4) ?
    C6 C10 . 1.506(4) ?
    C7 C8 . 1.380(4) ?
    C7 H7 . 0.9300 ?
    C8 C9 . 1.376(4) ?
    C9 H9 . 0.9300 ?
    C10 H10A . 0.9600 ?
    C10 H10B . 0.9600 ?
    C10 H10C . 0.9600 ?
    C11 H11 . 0.9300 ?
    C12 C13 . 1.346(4) ?
    C12 H12 . 0.9300 ?
    C13 H13 . 0.9300 ?
loop_
    _geom_angle_atom_site_label_1
    _geom_angle_atom_site_label_2
    _geom_angle_atom_site_label_3
    _geom_angle_site_symmetry_1
    _geom_angle_site_symmetry_3
    _geom_angle
    _geom_angle_publ_flag
    N1 Cu1 N1 . 3_576 180.0 ?
    N1 Cu1 N4 . 4_585 90.60(9) ?
    N1 Cu1 N4 3_576 4_585 89.40(9) ?
    N1 Cu1 N4 . 2_546 89.40(9) ?
    N1 Cu1 N4 3_576 2_546 90.60(9) ?
    N4 Cu1 N4 4_585 2_546 180.0 ?
    C3 N1 C1 . . 106.1(2) ?
    C3 N1 Cu1 . . 124.95(19) ?
    C1 N1 Cu1 . . 128.98(18) ?
    C3 N2 C2 . . 106.5(2) ?
    C3 N2 C4 . . 125.0(2) ?
    C2 N2 C4 . . 128.5(2) ?
    C11 N3 C13 . . 107.0(2) ?
    C11 N3 C8 . . 124.6(2) ?
    C13 N3 C8 . . 128.3(2) ?
    C11 N4 C12 . . 105.7(2) ?
    C11 N4 Cu1 . 2_556 123.13(18) ?
    C12 N4 Cu1 . 2_556 131.13(18) ?
    O3 N5 O2 . . 119.9(3) ?
    O3 N5 O1 . . 119.7(3) ?
    O2 N5 O1 . . 120.3(3) ?
    H1WA O1W H1WB . . 92(4) ?
    C2 C1 N1 . . 109.8(2) ?
    C2 C1 H1 . . 125.1 ?
    N1 C1 H1 . . 125.1 ?
    C1 C2 N2 . . 106.4(2) ?
    C1 C2 H2 . . 126.8 ?
    N2 C2 H2 . . 126.8 ?
    N1 C3 N2 . . 111.3(2) ?
    N1 C3 H3 . . 124.4 ?
    N2 C3 H3 . . 124.4 ?
    C5 C4 C9 . . 120.5(2) ?
    C5 C4 N2 . . 120.8(2) ?
    C9 C4 N2 . . 118.7(2) ?
    C4 C5 C6 . . 120.3(2) ?
    C4 C5 H5 . . 119.8 ?
    C6 C5 H5 . . 119.8 ?
    C7 C6 C5 . . 119.3(2) ?
    C7 C6 C10 . . 120.2(2) ?
    C5 C6 C10 . . 120.5(2) ?
    C8 C7 C6 . . 119.3(2) ?
    C8 C7 H7 . . 120.3 ?
    C6 C7 H7 . . 120.3 ?
    C9 C8 C7 . . 121.8(2) ?
    C9 C8 N3 . . 117.8(2) ?
    C7 C8 N3 . . 120.3(2) ?
    C8 C9 C4 . . 118.8(2) ?
    C8 C9 H9 . . 120.6 ?
    C4 C9 H9 . . 120.6 ?
    C6 C10 H10A . . 109.5 ?
    C6 C10 H10B . . 109.5 ?
    H10A C10 H10B . . 109.5 ?
    C6 C10 H10C . . 109.5 ?
    H10A C10 H10C . . 109.5 ?
    H10B C10 H10C . . 109.5 ?
    N4 C11 N3 . . 111.2(2) ?
    N4 C11 H11 . . 124.4 ?
    N3 C11 H11 . . 124.4 ?
    C13 C12 N4 . . 109.8(2) ?
    C13 C12 H12 . . 125.1 ?
    N4 C12 H12 . . 125.1 ?
    C12 C13 N3 . . 106.3(2) ?
    C12 C13 H13 . . 126.8 ?
    N3 C13 H13 . . 126.8 ?
loop_
    _geom_torsion_atom_site_label_1
    _geom_torsion_atom_site_label_2
    _geom_torsion_atom_site_label_3
    _geom_torsion_atom_site_label_4
    _geom_torsion_site_symmetry_1
    _geom_torsion_site_symmetry_2
    _geom_torsion_site_symmetry_3
    _geom_torsion_site_symmetry_4
    _geom_torsion
    _geom_torsion_publ_flag
    N1 Cu1 N1 C3 3_576 . . . -12(3) ?
    N4 Cu1 N1 C3 4_585 . . . 66.7(2) ?
    N4 Cu1 N1 C3 2_546 . . . -113.3(2) ?
    N1 Cu1 N1 C1 3_576 . . . 170(3) ?
    N4 Cu1 N1 C1 4_585 . . . -111.9(3) ?
    N4 Cu1 N1 C1 2_546 . . . 68.1(3) ?
    C3 N1 C1 C2 . . . . 0.0(3) ?
    Cu1 N1 C1 C2 . . . . 178.8(2) ?
    N1 C1 C2 N2 . . . . 0.0(4) ?
    C3 N2 C2 C1 . . . . 0.1(3) ?
    C4 N2 C2 C1 . . . . -178.3(3) ?
    C1 N1 C3 N2 . . . . 0.1(3) ?
    Cu1 N1 C3 N2 . . . . -178.82(17) ?
    C2 N2 C3 N1 . . . . -0.1(3) ?
    C4 N2 C3 N1 . . . . 178.4(2) ?
    C3 N2 C4 C5 . . . . 176.8(2) ?
    C2 N2 C4 C5 . . . . -5.1(4) ?
    C3 N2 C4 C9 . . . . -3.5(4) ?
    C2 N2 C4 C9 . . . . 174.6(3) ?
    C9 C4 C5 C6 . . . . -0.7(4) ?
    N2 C4 C5 C6 . . . . 179.0(2) ?
    C4 C5 C6 C7 . . . . -0.2(4) ?
    C4 C5 C6 C10 . . . . -179.6(2) ?
    C5 C6 C7 C8 . . . . 0.7(4) ?
    C10 C6 C7 C8 . . . . -179.9(3) ?
    C6 C7 C8 C9 . . . . -0.3(4) ?
    C6 C7 C8 N3 . . . . -179.6(2) ?
    C11 N3 C8 C9 . . . . -44.8(4) ?
    C13 N3 C8 C9 . . . . 132.7(3) ?
    C11 N3 C8 C7 . . . . 134.5(3) ?
    C13 N3 C8 C7 . . . . -48.0(4) ?
    C7 C8 C9 C4 . . . . -0.6(4) ?
    N3 C8 C9 C4 . . . . 178.7(2) ?
    C5 C4 C9 C8 . . . . 1.1(4) ?
    N2 C4 C9 C8 . . . . -178.6(2) ?
    C12 N4 C11 N3 . . . . 0.0(3) ?
    Cu1 N4 C11 N3 2_556 . . . 177.32(17) ?
    C13 N3 C11 N4 . . . . -0.2(3) ?
    C8 N3 C11 N4 . . . . 177.7(2) ?
    C11 N4 C12 C13 . . . . 0.2(3) ?
    Cu1 N4 C12 C13 2_556 . . . -176.8(2) ?
    N4 C12 C13 N3 . . . . -0.3(3) ?
    C11 N3 C13 C12 . . . . 0.3(3) ?
    C8 N3 C13 C12 . . . . -177.5(3) ?
loop_
    _geom_hbond_atom_site_label_D
    _geom_hbond_atom_site_label_H
    _geom_hbond_atom_site_label_A
    _geom_hbond_site_symmetry_A
    _geom_hbond_distance_DH
    _geom_hbond_distance_HA
    _geom_hbond_distance_DA
    _geom_hbond_angle_DHA
    O1W H1WA O3 . 0.88(2) 2.04(2) 2.909(6) 170(4)
    O1W H1WB O3 3_676 0.86(2) 2.20(3) 3.020(5) 159(5)
    O1W H1WB O2 3_676 0.86(2) 2.42(4) 3.142(4) 142(5)
    C2 H2 O1W 4_576 0.93 2.36 3.230(5) 156
    C3 H3 O1 3_576 0.93 2.27 3.186(4) 167
data_global
_journal_date_recd_electronic     2012-05-05
_journal_date_accepted     2012-05-24
_journal_name_full     'Acta Crystallographica, Section E'
_journal_year     2012
_journal_volume     68
_journal_issue      6
_journal_page_first     m840
_journal_page_last     m840
_journal_paper_category     QM
_journal_paper_doi     10.1107/S1600536812023628
_journal_coeditor_code     LR2064
_publ_contact_author_name     'Heng Xu'
_publ_contact_author_address
;
School of Chemistry and Chemical Engineering
Anqing Normal University
Anqing 246003
People's Republic of China
;
_publ_contact_author_email     liugx@njxzc.edu.cn
_publ_contact_author_fax     '86-556-5500690'
_publ_contact_author_phone     '86-556-5500690'
_publ_section_title
;\
<i>catena</i>-Poly[[[bis(nitrato-\k<i>O</i>)copper(II)]-bis[\m-1,3-\
bis(imidazol-1-yl)-5-methylbenzene-\k^2^<i>N</i>^3^:<i>N</i>^3'^]]
dihydrate]
;
loop_
    _publ_author_name
    _publ_author_footnote
    _publ_author_address
    'Liu, Guang-Xiang' .
;
School of Biochemical and Environmental  Engineering
Nanjing Xiaozhuang University
Nanjing 211171
People's Republic of China
;
