# Supplementary material for: catena-Poly[[[bis­(nitrato-κO)copper(II)]-bis­[μ-1,3-bis­(imidazol-1-yl)-5-methyl­benzene-κ2 N 3:N 3′]] dihydrate]
Source: Acta Crystallogr Sect E Struct Rep Online. 2012 May 31;68(Pt 6):m840. doi: 10.1107/S1600536812023628 (PMC3379180; doi:10.1107/S1600536812023628)
Supplement: Supplementary file 2 [file e-68-0m840-Isup2.hkl]

# 
# h,k,l, Fc-squared, Fo-squared, sigma(Fo-squared) and status flag 
# 
data_I
_shelx_title ' bod in P21/c' 
_shelx_refln_list_code          4 
_shelx_F_calc_maximum      179.19 
_exptl_crystal_F_000       694.00 
_reflns_d_resolution_high  0.8256 
 
loop_ 
 _symmetry_equiv_pos_as_xyz 
 'x, y, z' 
 '-x, y+1/2, -z+1/2' 
 '-x, -y, -z' 
 'x, -y-1/2, z-1/2' 
 
_cell_length_a    11.5850 
_cell_length_b     9.6520 
_cell_length_c    15.4500 
_cell_angle_alpha  90.000 
_cell_angle_beta  123.604 
_cell_angle_gamma  90.000 
 
_shelx_F_squared_multiplier     1.000 
 
loop_ 
 _refln_index_h 
 _refln_index_k 
 _refln_index_l 
 _refln_F_squared_calc 
 _refln_F_squared_meas 
 _refln_F_squared_sigma 
 _refln_observed_status 
   2   0   0     1464.98     1737.07     54.14 o 
   3   0   0     2062.21     2291.48     71.57 o 
   4   0   0       83.66       80.76      8.22 o 
   5   0   0      567.17      545.18     19.74 o 
   6   0   0      377.57      328.71     28.61 o 
   7   0   0     3287.88     3515.35    111.05 o 
   8   0   0       96.85       95.00      9.79 o 
   9   0   0        4.19        1.50      8.36 o 
  10   0   0        4.63      -14.32      9.55 o 
  11   0   0      179.00      199.70     16.34 o 
   1   1   0     1159.54     1174.79     21.27 o 
   2   1   0     3520.04     3576.61     75.41 o 
   3   1   0     1945.68     2062.01     39.76 o 
   4   1   0       28.37       36.76      2.40 o 
   5   1   0       32.69       29.07      2.67 o 
   6   1   0      290.36      308.44     11.47 o 
   7   1   0       47.96       55.07      5.74 o 
   8   1   0        1.86       -5.08      5.13 o 
   9   1   0       27.85       21.24      6.51 o 
  10   1   0       13.20        5.27      7.15 o 
  11   1   0       12.56        0.95      7.83 o 
   0   2   0    21764.45    21934.84    481.52 o 
   1   2   0     2805.08     2681.14     48.61 o 
   2   2   0     2489.84     2864.44     43.74 o 
   3   2   0        6.49        7.79      1.73 o 
   4   2   0     2567.23     2402.24     51.58 o 
   5   2   0     1371.87     1331.05     26.68 o 
   6   2   0     2637.14     2658.30     51.97 o 
   7   2   0     1494.08     1471.36     34.64 o 
   8   2   0     1172.71     1165.52     33.23 o 
   9   2   0       48.94       60.19      7.19 o 
  10   2   0      164.51      184.99     10.36 o 
  11   2   0      212.27      249.84     14.57 o 
   1   3   0     9153.27     9186.10    136.27 o 
   2   3   0     1473.91     1414.70     23.61 o 
   3   3   0     1076.98     1222.08     21.55 o 
   4   3   0       81.81       96.27      4.02 o 
   5   3   0      149.96      129.02      5.41 o 
   6   3   0       66.11       94.73      5.56 o 
   7   3   0        0.04       -4.00      4.69 o 
   8   3   0      252.25      266.93     10.70 o 
   9   3   0        0.16      -10.46      6.98 o 
  10   3   0       25.77       26.99      8.46 o 
  11   3   0       38.14       31.03     10.06 o 
   0   4   0     1597.27     1485.00     34.19 o 
   1   4   0     3066.52     2970.24     44.43 o 
   2   4   0      953.53      926.61     20.97 o 
   3   4   0     1625.74     1646.04     31.54 o 
   4   4   0     1226.37     1186.02     21.34 o 
   5   4   0     1400.77     1424.11     28.69 o 
   6   4   0      893.30      834.57     18.21 o 
   7   4   0      283.78      277.32      9.10 o 
   8   4   0      389.25      394.58     15.49 o 
   9   4   0       40.05       50.42      8.69 o 
  10   4   0       71.97       76.99     14.90 o 
   1   5   0       41.27       44.33      3.03 o 
   2   5   0      990.35     1015.83     20.33 o 
   3   5   0       84.15       92.41      4.18 o 
   4   5   0      103.58       91.33      4.44 o 
   5   5   0     1543.56     1559.48     35.18 o 
   6   5   0      262.56      263.91     10.02 o 
   7   5   0      137.38      138.35     10.29 o 
   8   5   0       92.37       92.19      9.41 o 
   9   5   0        9.53        2.57      8.36 o 
  10   5   0       37.20       35.60      9.52 o 
   0   6   0      262.44      235.51     11.70 o 
   1   6   0      212.30      153.55      5.72 o 
   2   6   0      762.55      753.20     16.02 o 
   3   6   0     2645.42     2706.02     58.76 o 
   4   6   0     1820.99     1787.60     34.90 o 
   5   6   0      878.25      899.37     22.14 o 
   6   6   0        2.97       -0.77      5.55 o 
   7   6   0        2.87       -8.97      5.98 o 
   8   6   0      141.84      138.04     10.87 o 
   9   6   0      320.26      314.74     29.18 o 
  10   6   0      116.89      104.82     11.50 o 
   1   7   0      306.03      308.87     10.40 o 
   2   7   0       94.97      116.15      6.52 o 
   3   7   0      108.00      118.83      6.71 o 
   4   7   0      785.10      740.61     19.25 o 
   5   7   0      927.48      875.60     22.22 o 
   6   7   0       65.44       55.28      7.05 o 
   7   7   0      221.77      208.35     12.61 o 
   8   7   0       56.51       54.32      8.07 o 
   9   7   0        3.42       -7.05     10.63 o 
   0   8   0      287.93      244.69     14.29 o 
   1   8   0      400.16      419.31     15.92 o 
   2   8   0      164.31      178.99      8.92 o 
   3   8   0      168.46      180.37      8.98 o 
   4   8   0      929.66      882.66     25.96 o 
   5   8   0      382.64      371.16     18.71 o 
   6   8   0       48.52       40.53      9.31 o 
   7   8   0      158.61      159.49     10.04 o 
   8   8   0      166.99      123.77      9.79 o 
   1   9   0       17.31       -7.46      6.35 o 
   2   9   0        0.50       -7.67      6.36 o 
   3   9   0      606.19      661.45     18.24 o 
   4   9   0       48.70       34.69     10.60 o 
   5   9   0       40.87       30.24      9.32 o 
   6   9   0       36.72       19.22      9.40 o 
   7   9   0        4.64       -9.30      9.59 o 
   0  10   0      179.44      163.18     14.14 o 
   1  10   0      538.65      530.68     16.52 o 
   2  10   0       82.20       85.73      8.53 o 
   3  10   0      353.73      355.65     16.25 o 
   4  10   0      433.59      433.26     18.16 o 
   5  10   0        4.58       -1.43      9.72 o 
   6  10   0        2.94       -7.10      9.76 o 
   1  11   0      187.47      145.01     10.49 o 
   2  11   0        0.16       22.71      8.63 o 
   3  11   0        3.81        4.66     10.43 o 
 -12   1   1       47.27       57.70      9.21 o 
 -11   1   1       34.90       34.42      8.03 o 
 -10   1   1      339.74      366.17     13.49 o 
  -9   1   1      558.55      590.33     17.04 o 
  -8   1   1      414.41      388.22     12.59 o 
  -7   1   1      844.38      830.76     20.81 o 
  -6   1   1     1890.78     1870.43     49.24 o 
  -5   1   1     1269.06     1276.10     25.44 o 
  -4   1   1     1074.47     1027.15     23.44 o 
  -3   1   1      167.35      209.49      5.23 o 
  -2   1   1     3832.85     3693.43     87.09 o 
  -1   1   1     9215.08     8893.72    179.94 o 
   0   1   1     1250.76     1272.02     30.60 o 
   1   1   1     6051.71     6050.83    108.51 o 
   2   1   1     7846.75     7604.71    125.99 o 
   3   1   1     1036.57     1058.29     18.34 o 
   4   1   1      641.73      480.50     10.55 o 
   5   1   1      219.72      224.42      9.09 o 
   6   1   1     3334.44     3534.30     78.78 o 
   7   1   1      701.02      672.85     18.07 o 
   8   1   1       80.35       87.21      7.14 o 
   9   1   1       13.06        8.42      6.68 o 
  10   1   1       19.91       20.29      7.61 o 
  11   1   1      300.42      328.99     14.05 o 
 -11   2   1       21.86       12.07      7.79 o 
 -10   2   1       64.89       60.27      8.51 o 
  -9   2   1      150.20      162.86      8.86 o 
  -8   2   1        6.24        2.17      6.25 o 
  -7   2   1       85.28      105.34     12.06 o 
  -6   2   1        2.34        1.27      2.91 o 
  -5   2   1      898.21      966.51     19.79 o 
  -4   2   1     1568.45     1525.32     33.17 o 
  -3   2   1     2803.19     2795.47     48.02 o 
  -2   2   1    32110.28    31573.15    689.94 o 
  -1   2   1      104.95      103.23      3.46 o 
   0   2   1      582.54      590.31     10.15 o 
   1   2   1     2449.61     2282.74     37.52 o 
   2   2   1      328.82      326.49      6.36 o 
   3   2   1      172.79      210.18      5.28 o 
   4   2   1        4.90       15.53      2.44 o 
   5   2   1     1732.80     1824.17     36.07 o 
   6   2   1      261.47      260.79      9.50 o 
   7   2   1      227.60      223.33     10.88 o 
   8   2   1      202.35      217.05     11.23 o 
   9   2   1        2.66       -4.72      7.89 o 
  10   2   1       54.55       53.62      8.34 o 
  11   2   1       33.68       33.58      8.85 o 
 -11   3   1      145.21      162.59     11.99 o 
 -10   3   1      283.03      277.49     12.15 o 
  -9   3   1      313.15      329.95     14.04 o 
  -8   3   1       12.45        8.38      5.38 o 
  -7   3   1     2169.26     2125.62     42.24 o 
  -6   3   1     2090.36     2194.05     47.91 o 
  -5   3   1     1842.97     1731.03     34.21 o 
  -4   3   1       65.81       44.95      3.00 o 
  -3   3   1     1766.68     1694.95     29.95 o 
  -2   3   1    14002.42    13655.00    222.24 o 
  -1   3   1      172.55      213.46      4.68 o 
   0   3   1     6896.25     6662.16    108.31 o 
   1   3   1     3212.89     2909.23     47.86 o 
   2   3   1      108.43       88.59      2.85 o 
   3   3   1      162.59      202.28      5.06 o 
   4   3   1     1002.95      958.85     19.71 o 
   5   3   1     1925.74     1956.80     42.99 o 
   6   3   1     2106.00     2079.45     54.85 o 
   7   3   1     1011.71     1060.36     26.25 o 
   8   3   1       81.16       75.66      7.09 o 
   9   3   1      113.26      116.61      9.86 o 
  10   3   1      138.95      149.09     11.85 o 
 -11   4   1        5.57      -10.82     21.76 o 
 -10   4   1       19.75       12.38     10.29 o 
  -9   4   1        4.08       -7.54      7.32 o 
  -8   4   1        1.31        4.94      6.65 o 
  -7   4   1      145.39      137.01      6.40 o 
  -6   4   1       31.47       19.77      3.90 o 
  -5   4   1      133.95      128.24      4.84 o 
  -4   4   1      240.67      227.22      5.27 o 
  -3   4   1      437.45      484.18      9.27 o 
  -2   4   1     3683.76     3660.98     60.03 o 
  -1   4   1      192.39      203.59      5.21 o 
   0   4   1       95.71       80.40      2.81 o 
   1   4   1     1742.04     1766.20     29.66 o 
   2   4   1     1819.04     1857.78     31.30 o 
   3   4   1        1.06        1.13      1.87 o 
   4   4   1      485.14      471.35     11.04 o 
   5   4   1      362.48      354.39      9.48 o 
   6   4   1       16.08        9.34      4.13 o 
   7   4   1      556.38      503.70     18.48 o 
   8   4   1       98.56      116.93      9.76 o 
   9   4   1       12.09       18.65      8.43 o 
  10   4   1       18.07       -1.54     10.90 o 
 -10   5   1      527.12      506.85     41.86 o 
  -9   5   1       14.43        6.68      8.10 o 
  -8   5   1        2.25       -8.38      5.73 o 
  -7   5   1      489.61      494.47     14.28 o 
  -6   5   1     1382.09     1338.18     30.76 o 
  -5   5   1       48.80       64.42      5.33 o 
  -4   5   1      259.97      181.23      5.63 o 
  -3   5   1     3321.35     3238.71     69.30 o 
  -2   5   1     1423.56     1466.07     25.04 o 
  -1   5   1     2548.91     2388.17     39.85 o 
   0   5   1     1865.84     1853.58     31.32 o 
   1   5   1     1937.25     1828.00     30.97 o 
   2   5   1      131.83      104.17      4.36 o 
   3   5   1      146.37      141.57      5.77 o 
   4   5   1     1204.81     1231.89     28.29 o 
   5   5   1      647.85      663.00     17.13 o 
   6   5   1      600.24      611.43     16.46 o 
   7   5   1      292.46      309.45     11.37 o 
   8   5   1      183.37      186.37     11.86 o 
   9   5   1      159.36      144.09     11.58 o 
  10   5   1       43.74       48.65     10.33 o 
 -10   6   1       52.69       43.54      9.94 o 
  -9   6   1        0.02       -4.90      8.34 o 
  -8   6   1       83.52       61.24      7.31 o 
  -7   6   1        4.00        1.43      5.79 o 
  -6   6   1      129.03      119.50      7.28 o 
  -5   6   1      432.31      417.55     12.79 o 
  -4   6   1       12.51       11.45      3.13 o 
  -3   6   1        0.00        3.39      2.87 o 
  -2   6   1      104.88      116.10      4.38 o 
  -1   6   1       20.90       22.62      3.49 o 
   0   6   1       73.76       90.92      4.44 o 
   1   6   1      693.25      696.96     13.36 o 
   2   6   1      133.30      126.01      4.82 o 
   3   6   1       13.19       17.50      3.85 o 
   4   6   1      182.80      162.06      7.90 o 
   5   6   1       53.23       43.33      6.00 o 
   6   6   1       37.42       38.82      6.35 o 
   7   6   1       38.09       15.92      6.69 o 
   8   6   1       33.98       29.74      9.16 o 
   9   6   1       41.40       39.25      9.91 o 
  -9   7   1       75.38       63.12     10.19 o 
  -8   7   1      141.61      136.42      9.31 o 
  -7   7   1      160.66      182.27      9.60 o 
  -6   7   1     1100.78     1082.09     38.23 o 
  -5   7   1       18.78       17.35      5.62 o 
  -4   7   1      575.06      548.44     15.27 o 
  -3   7   1     1361.45     1326.79     29.78 o 
  -2   7   1      810.27      783.86     16.42 o 
  -1   7   1      597.08      575.26     13.08 o 
   0   7   1       45.54       31.89      4.38 o 
   1   7   1     1051.26      999.58     23.23 o 
   2   7   1      345.49      347.27     11.16 o 
   3   7   1     2433.40     2530.83     55.69 o 
   4   7   1      165.94      173.69      8.67 o 
   5   7   1      108.29      109.69      7.69 o 
   6   7   1        9.15       -4.29      6.43 o 
   7   7   1      295.76      295.09     24.92 o 
   8   7   1      302.49      300.97     15.46 o 
  -8   8   1        3.30      -11.04      7.36 o 
  -7   8   1        1.71       -5.10      8.50 o 
  -6   8   1        1.79        6.99      8.21 o 
  -5   8   1       25.09       28.91      8.13 o 
  -4   8   1      142.57      137.31      8.78 o 
  -3   8   1      502.37      460.44     13.85 o 
  -2   8   1        2.18       -3.97      5.24 o 
  -1   8   1       69.25       64.20      6.33 o 
   0   8   1       39.65       39.27      5.98 o 
   1   8   1        3.32        0.02      5.36 o 
   2   8   1       17.93       15.95      5.77 o 
   3   8   1      465.66      454.49     13.83 o 
   4   8   1       61.08       73.04      8.88 o 
   5   8   1       77.96       59.21      9.24 o 
   6   8   1        4.58       -8.90      8.44 o 
   7   8   1        5.84       -3.57      7.55 o 
   8   8   1        0.11       -4.36      9.31 o 
  -7   9   1       60.39       58.95     10.45 o 
  -6   9   1      193.80      174.47     12.22 o 
  -5   9   1      383.61      386.32     16.38 o 
  -4   9   1       24.23       13.09      8.66 o 
  -3   9   1      717.37      723.47     19.30 o 
  -2   9   1      292.34      299.42     11.76 o 
  -1   9   1        5.63       -3.03      6.34 o 
   0   9   1        6.70       -9.05      6.04 o 
   1   9   1       68.07       55.20      8.21 o 
   2   9   1     1358.68     1381.47     31.99 o 
   3   9   1     1188.57     1225.27     34.49 o 
   4   9   1      198.14      169.63     12.53 o 
   5   9   1       34.76       17.82      9.28 o 
   6   9   1       10.01       -2.16      9.50 o 
   7   9   1      151.36      140.14     12.21 o 
  -6  10   1        2.02      -14.34      9.56 o 
  -5  10   1        6.48       -7.87      9.30 o 
  -4  10   1        4.27        9.08      9.32 o 
  -3  10   1        0.78       -2.36      7.27 o 
  -2  10   1        0.17       -3.62      7.25 o 
  -1  10   1       45.43       46.83      8.20 o 
   0  10   1       41.50       19.68      7.83 o 
   1  10   1      228.86      234.66     18.00 o 
   2  10   1        1.84       -6.94      7.14 o 
   3  10   1       25.06       28.46      9.62 o 
   4  10   1       43.98       43.31     10.22 o 
   5  10   1       58.89       49.86     10.83 o 
  -4  11   1       69.95       72.10     11.48 o 
  -3  11   1       74.57       70.45      9.19 o 
  -2  11   1      291.15      301.53     13.65 o 
  -1  11   1      182.77      174.04     10.78 o 
   0  11   1      141.32      132.27     10.19 o 
   1  11   1        1.58        2.13      8.28 o 
   2  11   1      664.21      676.26     19.89 o 
   3  11   1      160.84      143.31     12.83 o 
 -12   0   2        2.84      -15.65     10.44 o 
 -11   0   2       60.51       35.26     11.25 o 
 -10   0   2      135.60      158.65     12.95 o 
  -9   0   2     1072.95     1134.30     39.71 o 
  -8   0   2        6.14        3.49      6.17 o 
  -7   0   2      551.80      499.51     19.38 o 
  -6   0   2     1411.52     1369.59     44.80 o 
  -5   0   2     5607.39     5770.62    139.14 o 
  -4   0   2     1700.09     1759.30     43.05 o 
  -3   0   2    10507.85    11369.83    271.82 o 
  -2   0   2     8099.48     9257.65    268.25 o 
  -1   0   2     2912.44     2910.66     84.83 o 
   0   0   2    10775.69    10262.50    298.00 o 
   1   0   2     4994.15     4804.08    139.71 o 
   2   0   2      307.33      268.77     10.29 o 
   3   0   2     2660.20     2739.00     85.75 o 
   4   0   2     3385.91     3515.48    109.84 o 
   5   0   2     2107.53     2155.80     72.29 o 
   6   0   2      859.57      748.14     27.25 o 
   7   0   2      396.17      381.65     17.93 o 
   8   0   2       83.37      100.95     10.89 o 
   9   0   2       56.23       62.16     11.39 o 
  10   0   2      398.41      425.32     58.42 o 
 -12   1   2       10.30       -0.18      7.75 o 
 -11   1   2       39.29       34.34      7.67 o 
 -10   1   2      182.18      184.54      9.84 o 
  -9   1   2      145.63      179.17      8.85 o 
  -8   1   2       39.46       39.91      5.35 o 
  -7   1   2      124.21      119.30      6.53 o 
  -6   1   2       77.88       80.94      4.38 o 
  -5   1   2       60.13       73.61      3.49 o 
  -4   1   2     2017.13     2250.03     38.86 o 
  -3   1   2       63.89       85.34      2.73 o 
  -2   1   2     6817.33     7196.01    163.05 o 
  -1   1   2       13.48       15.22      1.58 o 
   0   1   2     2706.48     2474.85     52.13 o 
   1   1   2    13223.57    12514.77    240.15 o 
   2   1   2     3884.03     3933.11     86.11 o 
   3   1   2       73.65       82.00      3.02 o 
   4   1   2      442.06      521.50     13.49 o 
   5   1   2      385.42      438.53     14.37 o 
   6   1   2        5.01        3.51      4.47 o 
   7   1   2       76.33       67.07      6.46 o 
   8   1   2      154.59      155.94      8.95 o 
   9   1   2        2.84      -10.21      6.81 o 
  10   1   2        3.19        1.81      7.61 o 
 -12   2   2       90.82       92.47      9.50 o 
 -11   2   2      206.73      211.40     11.25 o 
 -10   2   2      617.03      637.70     18.54 o 
  -9   2   2     1497.39     1543.78     36.86 o 
  -8   2   2      608.60      602.10     19.05 o 
  -7   2   2      234.35      220.85      9.51 o 
  -6   2   2      474.07      426.63     10.78 o 
  -5   2   2      691.76      607.68     13.11 o 
  -4   2   2     1917.58     1882.80     35.49 o 
  -3   2   2    16007.68    15633.86    271.15 o 
  -2   2   2     1172.98     1308.37     22.78 o 
  -1   2   2     1647.57     1643.67     30.63 o 
   0   2   2     3274.75     3148.61     53.87 o 
   1   2   2     1589.09     1490.27     28.78 o 
   2   2   2     2703.28     2413.44     40.90 o 
   3   2   2      353.67      305.51      7.77 o 
   4   2   2     6087.44     6248.39    105.02 o 
   5   2   2     2670.15     2696.40     60.50 o 
   6   2   2      855.18      816.59     20.73 o 
   7   2   2      672.08      667.75     21.10 o 
   8   2   2      156.02      169.46      9.41 o 
   9   2   2      116.01      111.84      9.07 o 
  10   2   2      111.30      112.35      9.76 o 
 -12   3   2       29.16       25.74      9.68 o 
 -11   3   2       30.64       35.61      7.72 o 
 -10   3   2      127.14      114.25      9.82 o 
  -9   3   2        1.94       -1.88      5.77 o 
  -8   3   2       91.61       89.56      6.58 o 
  -7   3   2      638.26      660.27     14.96 o 
  -6   3   2      321.45      306.98      9.38 o 
  -5   3   2      280.42      270.70      7.46 o 
  -4   3   2      628.12      693.64     13.01 o 
  -3   3   2      360.63      353.18      7.26 o 
  -2   3   2     1005.57      994.75     21.10 o 
  -1   3   2     1627.87     1544.77     33.20 o 
   0   3   2     2550.40     2308.14     38.18 o 
   1   3   2        3.96        7.16      1.66 o 
   2   3   2      691.56      799.64     13.12 o 
   3   3   2      841.85      791.51     14.44 o 
   4   3   2       20.80       25.71      2.81 o 
   5   3   2       47.94       45.78      4.52 o 
   6   3   2        3.71       -0.76      4.58 o 
   7   3   2        0.77       -3.23      5.37 o 
   8   3   2       77.45       78.87      8.76 o 
   9   3   2       16.38        3.20      7.36 o 
  10   3   2       21.08       14.38      9.64 o 
 -11   4   2      140.12      146.74     15.08 o 
 -10   4   2        2.65       -9.81      7.58 o 
  -9   4   2      202.03      195.42     11.63 o 
  -8   4   2     1515.40     1476.55     33.77 o 
  -7   4   2       46.49       47.36      4.77 o 
  -6   4   2      586.38      607.83     13.87 o 
  -5   4   2       15.54        5.98      2.89 o 
  -4   4   2     7447.71     7191.69    109.75 o 
  -3   4   2     2794.52     2658.47     44.11 o 
  -2   4   2      112.89       83.06      3.13 o 
  -1   4   2     1974.96     1964.94     32.71 o 
   0   4   2     4652.87     4619.91     75.80 o 
   1   4   2     7756.78     7676.42    125.24 o 
   2   4   2      181.51      128.85      4.47 o 
   3   4   2     1000.32     1062.94     18.66 o 
   4   4   2       28.32       32.97      3.16 o 
   5   4   2      145.69      129.73      5.96 o 
   6   4   2       85.46       79.17      5.48 o 
   7   4   2      453.23      471.34     17.14 o 
   8   4   2      565.04      596.30     26.52 o 
   9   4   2      127.73      138.58     15.93 o 
  10   4   2       69.78       77.54     11.43 o 
 -11   5   2       82.40       82.77     10.46 o 
 -10   5   2        3.11       -7.19      8.03 o 
  -9   5   2       28.84       33.79      8.29 o 
  -8   5   2      567.89      531.04     18.50 o 
  -7   5   2       98.30      107.83      6.85 o 
  -6   5   2      163.90      177.36      8.82 o 
  -5   5   2       54.31       56.36      3.42 o 
  -4   5   2     2020.84     1975.63     43.23 o 
  -3   5   2      542.85      478.25      9.61 o 
  -2   5   2        0.27        3.97      3.34 o 
  -1   5   2       72.56      103.85      4.46 o 
   0   5   2      385.69      397.52      8.33 o 
   1   5   2       25.53       30.94      2.83 o 
   2   5   2        8.12        6.03      2.53 o 
   3   5   2        5.36        0.66      2.86 o 
   4   5   2       68.80       88.14      4.97 o 
   5   5   2       39.18       49.52      5.74 o 
   6   5   2       42.05       36.43      6.02 o 
   7   5   2        6.61       -5.09      7.37 o 
   8   5   2        0.28      -12.31      8.20 o 
   9   5   2       15.19       14.93      9.47 o 
 -10   6   2       36.74       25.47      9.24 o 
  -9   6   2       60.03       58.96      9.27 o 
  -8   6   2      426.52      459.19     25.37 o 
  -7   6   2      266.91      234.36     10.15 o 
  -6   6   2       14.80        8.42      5.23 o 
  -5   6   2     1713.08     1736.04     30.01 o 
  -4   6   2     2320.03     2215.39     48.61 o 
  -3   6   2      242.25      190.90      5.98 o 
  -2   6   2      478.78      461.11     10.07 o 
  -1   6   2      806.73      816.03     16.50 o 
   0   6   2     1254.57     1230.71     21.69 o 
   1   6   2      704.69      632.95     12.49 o 
   2   6   2     1666.27     1617.91     31.16 o 
   3   6   2     1395.93     1450.14     25.62 o 
   4   6   2      444.85      461.90     13.69 o 
   5   6   2      137.64      153.15      8.33 o 
   6   6   2        2.05       -9.02      6.01 o 
   7   6   2      192.53      215.98     13.07 o 
   8   6   2      179.19      152.95     18.22 o 
   9   6   2      176.48      194.73     17.39 o 
 -10   7   2        1.50      -13.71      9.14 o 
  -9   7   2        2.92        0.58      8.52 o 
  -8   7   2       22.60        5.68      6.82 o 
  -7   7   2       46.94       37.81      7.62 o 
  -6   7   2       39.95       65.14      6.93 o 
  -5   7   2       19.77       32.12      6.18 o 
  -4   7   2       81.07       87.11      5.16 o 
  -3   7   2       29.08       30.03      4.47 o 
  -2   7   2      389.34      395.03     10.30 o 
  -1   7   2       17.79        8.53      4.10 o 
   0   7   2      238.97      240.77      8.73 o 
   1   7   2       26.91       25.70      4.42 o 
   2   7   2        0.20       -1.85      4.13 o 
   3   7   2       30.92       41.25      5.68 o 
   4   7   2      256.51      255.25     10.67 o 
   5   7   2        1.81        2.77      6.22 o 
   6   7   2        0.06       -9.90      6.60 o 
   7   7   2        4.35       -1.86      7.20 o 
   8   7   2      133.40      127.26     12.15 o 
  -9   8   2       46.16       24.85      8.08 o 
  -8   8   2      206.04      174.63     12.11 o 
  -7   8   2      834.93      830.11     62.68 o 
  -6   8   2      403.04      410.43     16.57 o 
  -5   8   2      524.32      548.38     18.81 o 
  -4   8   2      139.41      128.36      9.28 o 
  -3   8   2       20.08       17.28      5.39 o 
  -2   8   2       63.32       58.89      5.49 o 
  -1   8   2      277.21      293.21      9.49 o 
   0   8   2      820.75      841.98     18.10 o 
   1   8   2      277.35      254.75      9.08 o 
   2   8   2      126.00      149.09      7.99 o 
   3   8   2      245.48      256.72     12.77 o 
   4   8   2      500.16      516.79     18.53 o 
   5   8   2      479.67      441.14     27.66 o 
   6   8   2      453.03      441.04     16.86 o 
   7   8   2       36.32       38.23      8.51 o 
  -8   9   2        1.48      -14.16      9.44 o 
  -7   9   2        1.52       -4.04      9.07 o 
  -6   9   2       68.75       51.08      9.94 o 
  -5   9   2      196.88      186.75     12.16 o 
  -4   9   2        0.43       -9.33      6.41 o 
  -3   9   2       29.88       25.93      7.81 o 
  -2   9   2       25.44        7.81      6.42 o 
  -1   9   2        0.16       -9.05      6.03 o 
   0   9   2      184.75      180.99      9.51 o 
   1   9   2      109.57       98.18      8.06 o 
   2   9   2        0.00        4.90      7.71 o 
   3   9   2      182.98      161.27     11.22 o 
   4   9   2       43.54       31.72      9.20 o 
   5   9   2        0.16      -10.98      9.01 o 
   6   9   2        1.79      -14.25      9.50 o 
  -6  10   2      242.46      221.75     14.15 o 
  -5  10   2       10.31        5.51      9.56 o 
  -4  10   2      253.34      235.58     14.26 o 
  -3  10   2      361.45      380.79     14.02 o 
  -2  10   2      543.41      572.45     17.36 o 
  -1  10   2      221.97      222.91     13.80 o 
   0  10   2      160.49      148.19      9.69 o 
   1  10   2      660.50      690.58     19.45 o 
   2  10   2        4.52       -7.62      7.28 o 
   3  10   2       63.44       59.79     10.44 o 
   4  10   2      136.57      137.07     12.35 o 
   5  10   2      150.48      134.11     12.45 o 
  -4  11   2        0.27       -8.20     10.10 o 
  -3  11   2        3.16      -12.02      8.01 o 
  -2  11   2        7.80        6.74      8.35 o 
  -1  11   2        0.21        8.64      8.32 o 
   0  11   2       63.00       65.30      9.10 o 
   1  11   2      188.89      170.10     10.85 o 
   2  11   2        6.17        8.11     10.34 o 
 -12   1   3        1.58        0.28      7.24 o 
 -11   1   3      380.48      397.66     14.17 o 
 -10   1   3      941.83      939.09     24.40 o 
  -9   1   3      246.99      244.18     10.11 o 
  -8   1   3       22.58       20.39      4.61 o 
  -7   1   3       24.85       11.65      2.98 o 
  -6   1   3      950.11      912.47     20.95 o 
  -5   1   3     6659.97     6618.56    112.85 o 
  -4   1   3     3136.32     3560.81     64.46 o 
  -3   1   3    11238.89    12162.56    224.83 o 
  -2   1   3     4652.63     5238.63    107.90 o 
  -1   1   3      980.29     1138.08     24.01 o 
   0   1   3       47.04       60.78      2.63 o 
   1   1   3     9187.25     8592.53    159.85 o 
   2   1   3     5980.37     5949.01    112.86 o 
   3   1   3     2753.21     2944.69     65.30 o 
   4   1   3       62.71       50.30      3.81 o 
   5   1   3      140.37      120.93      6.79 o 
   6   1   3      592.28      585.07     16.32 o 
   7   1   3      411.25      388.50     13.14 o 
   8   1   3      775.42      846.89     22.82 o 
   9   1   3      296.95      332.52     13.45 o 
  10   1   3        1.07       -1.93      8.05 o 
 -12   2   3       68.93       61.18      8.42 o 
 -11   2   3      116.65      128.28      9.20 o 
 -10   2   3      422.62      393.58     16.54 o 
  -9   2   3       81.84       86.69      6.80 o 
  -8   2   3       88.38       88.08      9.35 o 
  -7   2   3       68.55       73.74      4.28 o 
  -6   2   3      190.61      175.35      4.99 o 
  -5   2   3      396.66      366.85      7.66 o 
  -4   2   3      403.16      375.22      7.58 o 
  -3   2   3     2705.68     2764.58     51.55 o 
  -2   2   3      354.51      311.62      8.29 o 
  -1   2   3     6296.78     6021.14    102.12 o 
   0   2   3      123.41       94.51      3.40 o 
   1   2   3      701.20      743.23     14.63 o 
   2   2   3     2322.20     2347.36     62.12 o 
   3   2   3      889.63      957.82     17.16 o 
   4   2   3       63.21       61.08      3.73 o 
   5   2   3        0.99        0.53      3.19 o 
   6   2   3        4.41        4.87      5.71 o 
   7   2   3       74.16       66.74      7.08 o 
   8   2   3        9.90        9.00      8.51 o 
   9   2   3        6.11       -2.00      7.52 o 
  10   2   3       12.93        6.37      8.39 o 
 -12   3   3       55.06       60.44      9.95 o 
 -11   3   3      110.02      114.66      9.01 o 
 -10   3   3     1158.20     1190.72     34.42 o 
  -9   3   3      579.84      572.49     16.40 o 
  -8   3   3      169.76      170.49      7.23 o 
  -7   3   3     1325.47     1302.70     26.59 o 
  -6   3   3     1327.12     1225.13     24.08 o 
  -5   3   3     4437.09     4473.53     76.82 o 
  -4   3   3       64.02       35.15      3.04 o 
  -3   3   3     1072.39     1014.72     18.21 o 
  -2   3   3      906.51      871.40     15.67 o 
  -1   3   3      561.13      485.05      9.16 o 
   0   3   3      430.24      391.19      7.72 o 
   1   3   3     1530.12     1368.01     26.83 o 
   2   3   3     3897.71     3973.55     67.33 o 
   3   3   3     1243.06     1257.13     22.22 o 
   4   3   3      938.44      891.96     17.84 o 
   5   3   3      776.63      770.47     18.84 o 
   6   3   3      298.26      290.04     10.69 o 
   7   3   3      121.96      131.98      8.21 o 
   8   3   3      757.42      789.50     25.18 o 
   9   3   3      124.18      128.94     11.70 o 
 -12   4   3       24.26       14.33      9.51 o 
 -11   4   3        0.01      -23.37     19.53 o 
 -10   4   3      107.07       89.67      9.35 o 
  -9   4   3      183.36      181.09     10.68 o 
  -8   4   3       21.14       10.00      4.39 o 
  -7   4   3      354.90      339.17      9.59 o 
  -6   4   3      276.75      280.71      8.51 o 
  -5   4   3     5867.46     5937.58    101.75 o 
  -4   4   3       51.03       60.37      3.02 o 
  -3   4   3      462.90      464.92      9.34 o 
  -2   4   3      557.82      501.35     12.19 o 
  -1   4   3       27.12       37.45      2.49 o 
   0   4   3      217.88      171.80      4.80 o 
   1   4   3      580.85      647.75     13.90 o 
   2   4   3     1095.45     1188.31     20.73 o 
   3   4   3      570.23      513.07      9.43 o 
   4   4   3       50.95       49.93      3.83 o 
   5   4   3       92.85       84.22      4.52 o 
   6   4   3       29.55       24.07      7.19 o 
   7   4   3       56.57       59.08      8.70 o 
   8   4   3        0.74       -6.01      8.24 o 
   9   4   3        6.39       -4.65     10.89 o 
 -11   5   3       69.16       84.43     23.13 o 
 -10   5   3      308.68      281.88     19.08 o 
  -9   5   3      536.33      520.69     26.39 o 
  -8   5   3       17.53        3.65      5.53 o 
  -7   5   3       55.20       54.84      5.74 o 
  -6   5   3     2143.87     2128.99     46.89 o 
  -5   5   3     1378.49     1319.43     23.07 o 
  -4   5   3      350.14      394.00      7.93 o 
  -3   5   3      227.13      182.70      5.55 o 
  -2   5   3     6496.10     6645.51    112.38 o 
  -1   5   3     1651.32     1651.51     28.27 o 
   0   5   3     1730.12     1695.16     28.96 o 
   1   5   3     2303.40     2296.29     38.72 o 
   2   5   3     1649.52     1583.74     27.36 o 
   3   5   3      956.78      882.04     18.18 o 
   4   5   3      458.08      472.01     11.44 o 
   5   5   3      434.61      444.24     13.30 o 
   6   5   3       89.23       87.24      7.09 o 
   7   5   3      158.89      154.29     11.24 o 
   8   5   3       42.23       45.84      9.92 o 
   9   5   3       54.08       50.57     10.52 o 
 -11   6   3       24.59       23.87      9.58 o 
 -10   6   3       84.41       60.49      9.54 o 
  -9   6   3        3.39       -6.75      6.43 o 
  -8   6   3        1.69       -1.34      5.93 o 
  -7   6   3      302.07      287.08     10.95 o 
  -6   6   3      211.81      206.07      9.24 o 
  -5   6   3       74.09       68.39      5.69 o 
  -4   6   3      178.55      166.36      5.86 o 
  -3   6   3      513.36      484.91     10.21 o 
  -2   6   3      571.89      619.64     12.18 o 
  -1   6   3      110.33      126.54      8.37 o 
   0   6   3      663.99      679.77     13.22 o 
   1   6   3      374.25      383.04      8.84 o 
   2   6   3        0.07       -1.67      3.27 o 
   3   6   3      136.38      142.80      6.30 o 
   4   6   3      470.57      468.52     11.86 o 
   5   6   3       44.28       40.52      6.37 o 
   6   6   3      164.46      141.57      8.71 o 
   7   6   3        8.50        3.49     11.13 o 
   8   6   3        2.40        0.65      9.46 o 
 -10   7   3       99.35      100.95     10.96 o 
  -9   7   3      249.14      237.17     22.55 o 
  -8   7   3      287.95      307.96     19.22 o 
  -7   7   3       37.71       21.43      6.43 o 
  -6   7   3     3173.96     2993.67     65.47 o 
  -5   7   3      186.78      223.99      9.51 o 
  -4   7   3      187.14      181.26      7.39 o 
  -3   7   3      126.37      111.78      6.23 o 
  -2   7   3     1610.57     1620.41     30.77 o 
  -1   7   3      733.77      724.59     15.64 o 
   0   7   3       25.34       15.74      4.39 o 
   1   7   3      829.83      808.19     17.14 o 
   2   7   3      251.17      237.61      8.32 o 
   3   7   3      113.45      114.41      6.23 o 
   4   7   3      179.64      186.97      9.38 o 
   5   7   3      217.48      221.09     10.81 o 
   6   7   3      331.58      348.74     15.97 o 
   7   7   3      337.65      353.42     26.69 o 
  -9   8   3        7.28        2.28      7.63 o 
  -8   8   3       65.51       41.28      9.41 o 
  -7   8   3       30.17       38.90      9.08 o 
  -6   8   3      178.91      173.22     11.03 o 
  -5   8   3        9.46        0.15      4.86 o 
  -4   8   3       76.27       73.69      5.78 o 
  -3   8   3        8.15       -1.13      4.71 o 
  -2   8   3        0.42       -7.09      4.72 o 
  -1   8   3       10.76        1.13      4.87 o 
   0   8   3      591.72      605.17     14.34 o 
   1   8   3       40.48       30.54      5.35 o 
   2   8   3       14.03        5.88      5.99 o 
   3   8   3      238.26      220.73     12.64 o 
   4   8   3      237.48      225.54     13.00 o 
   5   8   3        0.89       -2.41      8.59 o 
   6   8   3       48.05       22.84      8.07 o 
   7   8   3        2.45      -14.45      9.63 o 
  -8   9   3       29.22       35.96      9.91 o 
  -7   9   3      340.51      305.62     24.79 o 
  -6   9   3      143.61      126.86     11.12 o 
  -5   9   3      112.84      113.61     10.65 o 
  -4   9   3      276.86      295.64     10.26 o 
  -3   9   3      108.05      100.09      6.87 o 
  -2   9   3      177.81      178.62      8.10 o 
  -1   9   3      287.94      322.85     10.68 o 
   0   9   3      701.56      744.28     17.18 o 
   1   9   3      138.24      126.62      7.49 o 
   2   9   3      408.23      409.37     19.39 o 
   3   9   3      120.20      119.92     10.79 o 
   4   9   3      180.16      183.24     12.38 o 
   5   9   3      272.45      254.61     15.84 o 
  -7  10   3       15.11        7.06     10.01 o 
  -6  10   3       16.31        9.17      9.88 o 
  -5  10   3        0.23       -4.50      9.38 o 
  -4  10   3       18.39       11.47      7.66 o 
  -3  10   3       19.02       19.74      7.77 o 
  -2  10   3       20.49       21.89      7.86 o 
  -1  10   3       12.50       14.86      8.00 o 
   0  10   3        2.38       -2.60      7.46 o 
   1  10   3       97.83       81.89      8.56 o 
   2  10   3       25.92       -1.93      9.17 o 
   3  10   3        0.09      -10.93      9.12 o 
   4  10   3        0.91       -2.29      9.73 o 
  -4  11   3       35.91       31.56     10.95 o 
  -3  11   3      145.46      138.27     10.56 o 
  -2  11   3       36.64       34.42      8.88 o 
  -1  11   3      579.51      591.82     18.67 o 
   0  11   3      229.60      234.96     12.79 o 
   1  11   3       35.83       30.03      8.78 o 
   2  11   3       32.68       23.58     10.82 o 
 -13   0   4       21.27       22.01     11.66 o 
 -12   0   4     1704.14     1798.07     61.14 o 
 -11   0   4       18.75        5.65      9.21 o 
 -10   0   4       88.05       79.43      9.81 o 
  -9   0   4      355.56      383.45     24.84 o 
  -8   0   4      193.33      184.94     11.73 o 
  -7   0   4      203.54      211.81     10.60 o 
  -6   0   4      268.25      265.70     10.05 o 
  -5   0   4     9198.99     9954.32    289.13 o 
  -4   0   4     1133.46     1404.19     42.29 o 
  -3   0   4    18374.20    21275.39    616.65 o 
  -2   0   4     1529.47     1760.81     52.34 o 
  -1   0   4    10253.35    10160.29    391.61 o 
   0   0   4      111.67      120.84      4.52 o 
   1   0   4     1890.69     1654.76     40.78 o 
   2   0   4     2797.17     2731.98     66.71 o 
   3   0   4      102.36       94.95      5.18 o 
   4   0   4      154.04      158.22     10.29 o 
   5   0   4       14.37        8.11      6.49 o 
   6   0   4      324.97      345.37     16.72 o 
   7   0   4      341.66      333.32     26.04 o 
   8   0   4      328.23      379.66     19.99 o 
   9   0   4      263.56      305.95     19.13 o 
 -13   1   4       21.68       22.06      8.13 o 
 -12   1   4       10.00       15.17      7.57 o 
 -11   1   4       26.05       24.99      6.67 o 
 -10   1   4       52.86       50.64      6.48 o 
  -9   1   4      310.78      313.84     11.17 o 
  -8   1   4      449.98      467.48     11.51 o 
  -7   1   4        2.76        1.33      2.11 o 
  -6   1   4        3.59       -2.58      2.55 o 
  -5   1   4      727.01      702.44     17.86 o 
  -4   1   4      104.64       92.05      4.60 o 
  -3   1   4       82.75       79.96      5.69 o 
  -2   1   4      213.66      237.61      6.97 o 
  -1   1   4        6.19       21.38      2.97 o 
   0   1   4     2964.93     2996.24     63.90 o 
   1   1   4      261.13      290.04      6.11 o 
   2   1   4      184.57      184.85      6.33 o 
   3   1   4      806.31      867.87     26.51 o 
   4   1   4      168.27      159.53      6.55 o 
   5   1   4        2.87        2.40      4.55 o 
   6   1   4       20.22       24.35      5.68 o 
   7   1   4       11.94        0.68      6.58 o 
   8   1   4       36.55       27.60      7.74 o 
   9   1   4        0.74       -0.25      7.78 o 
 -12   2   4      685.87      688.68     20.38 o 
 -11   2   4      565.66      590.45     17.73 o 
 -10   2   4       40.86       40.37      6.36 o 
  -9   2   4     1196.08     1172.21     33.15 o 
  -8   2   4      688.61      688.21     15.54 o 
  -7   2   4        4.56        3.41      2.26 o 
  -6   2   4       57.18       41.01      2.59 o 
  -5   2   4     2860.95     2877.92     49.66 o 
  -4   2   4     6665.98     7186.98    133.48 o 
  -3   2   4      838.99      809.51     15.99 o 
  -2   2   4     1333.82     1304.39     36.65 o 
  -1   2   4      702.98      597.42     12.02 o 
   0   2   4      431.80      466.84     14.30 o 
   1   2   4     8622.50     8535.31    157.26 o 
   2   2   4     4631.20     4596.65     87.71 o 
   3   2   4     4181.83     4157.83     70.22 o 
   4   2   4     1236.92     1198.09     21.49 o 
   5   2   4      338.74      325.32     10.92 o 
   6   2   4      136.79      132.86      9.08 o 
   7   2   4      389.44      380.19     13.49 o 
   8   2   4      164.57      184.94     10.62 o 
   9   2   4       47.10       57.78      8.85 o 
 -12   3   4       10.52       -3.78      7.46 o 
 -11   3   4       46.92       41.95      7.43 o 
 -10   3   4      145.92      146.98      9.74 o 
  -9   3   4       17.15       11.70      5.45 o 
  -8   3   4       76.26       84.97      5.14 o 
  -7   3   4        8.02        2.58      3.43 o 
  -6   3   4      417.00      512.45     11.34 o 
  -5   3   4      188.70      175.75      5.61 o 
  -4   3   4      249.64      338.79      7.30 o 
  -3   3   4       29.49       31.50      2.13 o 
  -2   3   4        0.35        0.28      1.31 o 
  -1   3   4       75.69       63.28      2.61 o 
   0   3   4       22.34       35.06      2.14 o 
   1   3   4       77.33      103.92      3.87 o 
   2   3   4     1421.99     1555.28     24.89 o 
   3   3   4      562.52      587.15     12.54 o 
   4   3   4        1.14       -0.20      2.73 o 
   5   3   4       30.85       30.57      3.73 o 
   6   3   4      736.59      731.84     19.74 o 
   7   3   4       77.77       69.40      8.86 o 
   8   3   4        9.10        3.69      7.41 o 
   9   3   4       44.88       39.22     10.50 o 
 -12   4   4       20.56       15.74      9.16 o 
 -11   4   4       76.85       82.26     11.75 o 
 -10   4   4        4.88      -15.00     10.32 o 
  -9   4   4      350.46      301.95      9.66 o 
  -8   4   4     1694.84     1690.35     38.03 o 
  -7   4   4     1325.05     1267.64     26.16 o 
  -6   4   4     1397.91     1286.31     32.59 o 
  -5   4   4      965.94      898.50     16.86 o 
  -4   4   4     3590.64     3863.42     66.65 o 
  -3   4   4      143.04      109.08      4.18 o 
  -2   4   4       28.76       15.16      2.20 o 
  -1   4   4      267.38      191.08      5.03 o 
   0   4   4     1426.71     1397.58     27.61 o 
   1   4   4     3787.48     3769.11     84.61 o 
   2   4   4     2347.90     2339.76     39.33 o 
   3   4   4       63.35       51.76      3.60 o 
   4   4   4      142.03      139.85      5.55 o 
   5   4   4      189.15      190.33      9.37 o 
   6   4   4      721.93      760.09     25.07 o 
   7   4   4      752.83      855.04     28.96 o 
   8   4   4       57.96       57.12     12.35 o 
   9   4   4      113.01      136.19     16.60 o 
 -11   5   4        1.89      -11.85      7.90 o 
 -10   5   4       71.52       55.23      8.69 o 
  -9   5   4       56.14       49.81      8.44 o 
  -8   5   4      230.14      224.52     11.28 o 
  -7   5   4      369.67      351.50     11.49 o 
  -6   5   4       29.99       35.59      7.31 o 
  -5   5   4      289.48      298.82      8.75 o 
  -4   5   4      152.98      137.01      5.66 o 
  -3   5   4      308.64      322.12     12.02 o 
  -2   5   4      101.31      127.09      5.17 o 
  -1   5   4      655.71      734.00     12.65 o 
   0   5   4      697.01      713.24     13.42 o 
   1   5   4      396.56      412.15     10.01 o 
   2   5   4        5.48       -1.35      3.04 o 
   3   5   4       35.44       40.29      4.34 o 
   4   5   4      105.20      107.12      5.69 o 
   5   5   4      496.45      470.62     11.91 o 
   6   5   4       90.30       82.42      9.62 o 
   7   5   4       16.28       11.40      9.11 o 
   8   5   4        5.82       -3.74      9.33 o 
 -11   6   4       55.34       53.91      9.75 o 
 -10   6   4      130.52      121.62     15.83 o 
  -9   6   4       55.67       48.94      7.11 o 
  -8   6   4      181.35      177.36      9.19 o 
  -7   6   4     1237.61     1131.73     27.02 o 
  -6   6   4      362.61      330.63      8.42 o 
  -5   6   4      215.08      204.90      6.53 o 
  -4   6   4      919.74     1015.99     18.57 o 
  -3   6   4     1464.68     1531.42     26.56 o 
  -2   6   4      740.51      637.81     13.73 o 
  -1   6   4      128.03      132.63      5.04 o 
   0   6   4     2801.67     2779.92     46.90 o 
   1   6   4      946.30      944.39     17.55 o 
   2   6   4      978.03      962.17     17.97 o 
   3   6   4      255.61      248.25      8.56 o 
   4   6   4        3.20       -0.24      7.23 o 
   5   6   4      507.27      542.88     16.03 o 
   6   6   4      375.70      385.34     16.39 o 
   7   6   4       79.10       98.88     11.15 o 
   8   6   4       42.16       63.23     11.28 o 
 -10   7   4        0.83       -3.10      8.53 o 
  -9   7   4       37.15       29.26      7.28 o 
  -8   7   4      184.54      171.16      9.35 o 
  -7   7   4      224.56      190.88      9.58 o 
  -6   7   4      395.94      366.59     12.41 o 
  -5   7   4      157.29      150.18      6.59 o 
  -4   7   4        1.13       -5.30      4.30 o 
  -3   7   4       10.01        2.37      4.36 o 
  -2   7   4       14.45        8.85      4.47 o 
  -1   7   4        9.91        8.59      4.39 o 
   0   7   4      143.77      155.69      6.56 o 
   1   7   4       91.83       73.75      4.80 o 
   2   7   4        0.75       -5.27      3.51 o 
   3   7   4        0.01       -7.29      4.86 o 
   4   7   4       25.08       23.22      5.67 o 
   5   7   4        2.71       -0.26      6.92 o 
   6   7   4       42.52       30.60      7.78 o 
   7   7   4       28.01       28.93     10.59 o 
  -9   8   4       50.47       66.80     10.42 o 
  -8   8   4      519.73      476.00     37.74 o 
  -7   8   4      464.22      417.96     23.35 o 
  -6   8   4      146.53      140.46     10.33 o 
  -5   8   4      196.19      189.86      7.99 o 
  -4   8   4        5.50        3.91      4.98 o 
  -3   8   4       64.99       62.41      8.19 o 
  -2   8   4      462.35      485.29     12.43 o 
  -1   8   4     1009.50     1041.72     21.51 o 
   0   8   4     1010.43     1066.32     21.94 o 
   1   8   4      256.90      254.74      9.85 o 
   2   8   4       60.33       53.93      6.84 o 
   3   8   4       96.39       83.69      7.78 o 
   4   8   4      212.72      233.97     13.43 o 
   5   8   4      393.45      399.00     14.71 o 
   6   8   4      363.31      390.78     15.02 o 
  -8   9   4      118.38       74.89     10.46 o 
  -7   9   4       26.22       23.99      9.34 o 
  -6   9   4       36.11       34.82      9.41 o 
  -5   9   4        2.31       -2.60      5.56 o 
  -4   9   4       75.47       70.00      6.67 o 
  -3   9   4        1.16       -1.55      5.71 o 
  -2   9   4      130.77      123.42      7.39 o 
  -1   9   4        5.81       14.03      6.75 o 
   0   9   4        7.45        8.04      5.90 o 
   1   9   4       23.06        8.33      6.10 o 
   2   9   4      178.46      166.65      9.41 o 
   3   9   4        9.70        2.91      8.83 o 
   4   9   4        2.61      -13.30      8.87 o 
   5   9   4       18.99        6.69      9.93 o 
  -7  10   4        4.02       -5.38      9.62 o 
  -6  10   4       56.90       49.86     12.88 o 
  -5  10   4      255.29      273.36     21.01 o 
  -4  10   4      388.44      405.31     12.56 o 
  -3  10   4      277.08      300.20     11.72 o 
  -2  10   4      365.88      377.66     12.33 o 
  -1  10   4      286.84      279.39     11.09 o 
   0  10   4      148.02      159.91      8.77 o 
   1  10   4        7.02       -3.38      7.45 o 
   2  10   4       38.34       32.90      9.79 o 
   3  10   4      112.86      102.01     15.24 o 
  -4  11   4        3.17       -2.09      8.45 o 
  -3  11   4        0.55      -10.44      8.17 o 
  -2  11   4      182.22      169.70     11.07 o 
  -1  11   4       20.69       60.22     10.36 o 
   0  11   4        5.79      -12.26      8.18 o 
   1  11   4        8.95       -7.81      9.94 o 
 -13   1   5      312.13      316.79     13.66 o 
 -12   1   5       23.98       22.94      7.12 o 
 -11   1   5      277.87      295.58     11.82 o 
 -10   1   5      757.63      719.20     19.51 o 
  -9   1   5      527.87      478.75     14.15 o 
  -8   1   5      536.12      555.86     11.45 o 
  -7   1   5      237.70      260.85      6.62 o 
  -6   1   5     2868.52     3226.07     67.57 o 
  -5   1   5     1212.58     1210.70     23.56 o 
  -4   1   5      557.19      571.32     13.36 o 
  -3   1   5     2732.55     2872.12     59.93 o 
  -2   1   5      984.42     1013.06     35.56 o 
  -1   1   5     6668.72     6572.57    139.15 o 
   0   1   5     1705.47     1674.86     39.59 o 
   1   1   5     4785.54     4718.93     80.88 o 
   2   1   5     3717.78     3711.86     63.88 o 
   3   1   5      684.88      692.79     23.34 o 
   4   1   5        8.42        6.11      4.57 o 
   5   1   5      400.37      397.94     12.80 o 
   6   1   5      169.34      183.87      9.63 o 
   7   1   5       93.22      106.12      8.60 o 
   8   1   5      320.57      321.72     13.53 o 
   9   1   5      241.87      238.23     12.89 o 
 -13   2   5        3.50        5.78      7.53 o 
 -12   2   5       19.39       28.30      7.12 o 
 -11   2   5       51.76       46.42      7.11 o 
 -10   2   5      230.94      203.94      9.85 o 
  -9   2   5        0.12       -0.58      4.35 o 
  -8   2   5       12.56        3.93      3.48 o 
  -7   2   5       84.79      111.42      4.22 o 
  -6   2   5     2062.43     2198.52     39.00 o 
  -5   2   5       44.04       67.65      3.30 o 
  -4   2   5       40.99       55.24      2.59 o 
  -3   2   5      107.12       82.22      3.93 o 
  -2   2   5       48.04       60.01      3.71 o 
  -1   2   5      602.97      587.02     12.10 o 
   0   2   5       78.51      100.75      4.59 o 
   1   2   5     1010.22      995.58     18.05 o 
   2   2   5      404.76      432.56      9.04 o 
   3   2   5      265.25      289.91      9.59 o 
   4   2   5        2.65        3.86      3.05 o 
   5   2   5      331.58      320.36     13.12 o 
   6   2   5        6.27       -2.79      5.92 o 
   7   2   5        1.19        1.59      6.73 o 
   8   2   5      146.87      135.66     10.38 o 
   9   2   5        0.57       -0.97      8.45 o 
 -12   3   5      342.16      341.09     13.69 o 
 -11   3   5       59.53       71.33      7.68 o 
 -10   3   5      509.38      507.45     17.92 o 
  -9   3   5      617.25      604.03     14.52 o 
  -8   3   5      933.29      916.39     19.92 o 
  -7   3   5      600.22      638.02     12.79 o 
  -6   3   5     1790.97     1848.91     32.73 o 
  -5   3   5     5277.48     5264.84     97.84 o 
  -4   3   5      121.12      193.86      6.35 o 
  -3   3   5      853.33      779.45     17.35 o 
  -2   3   5     1475.98     1394.06     41.58 o 
  -1   3   5     1206.35     1072.25     19.32 o 
   0   3   5      625.24      605.56     11.64 o 
   1   3   5       16.05        9.10      2.36 o 
   2   3   5      802.52      794.39     18.65 o 
   3   3   5     2638.23     2666.81     49.36 o 
   4   3   5      885.90      876.57     16.65 o 
   5   3   5      993.02      952.02     24.15 o 
   6   3   5      134.83      143.16      9.95 o 
   7   3   5      328.05      337.84     21.57 o 
   8   3   5      228.43      232.46     15.30 o 
 -12   4   5       19.44       12.85     10.66 o 
 -11   4   5       26.11       23.30      9.93 o 
 -10   4   5       57.37       45.06      6.66 o 
  -9   4   5        8.38       10.19      4.76 o 
  -8   4   5       12.34       11.78      3.15 o 
  -7   4   5      475.34      441.46     10.77 o 
  -6   4   5      334.75      399.62      9.61 o 
  -5   4   5      121.54      119.39      4.74 o 
  -4   4   5       12.71       20.93      2.73 o 
  -3   4   5       73.18       68.87      3.26 o 
  -2   4   5      624.41      640.10     14.79 o 
  -1   4   5       14.05       21.63      2.49 o 
   0   4   5       80.86       88.26      3.63 o 
   1   4   5       35.41       48.75      4.08 o 
   2   4   5      167.71      170.37      5.13 o 
   3   4   5      370.64      353.28      8.49 o 
   4   4   5      453.33      426.56      9.85 o 
   5   4   5        1.19       -7.00      6.79 o 
   6   4   5        7.98       29.04      8.37 o 
   7   4   5       17.89       23.27      8.99 o 
   8   4   5       10.81       10.68     11.98 o 
 -12   5   5       96.43       81.30     12.59 o 
 -11   5   5      161.79      165.78     16.38 o 
 -10   5   5        1.63      -10.46      6.98 o 
  -9   5   5       29.05       17.00      5.97 o 
  -8   5   5      246.67      229.94     14.34 o 
  -7   5   5       99.05       91.62      6.13 o 
  -6   5   5      671.44      610.20     12.71 o 
  -5   5   5     1679.99     1653.99     29.70 o 
  -4   5   5     2745.46     2761.19     48.25 o 
  -3   5   5     1406.91     1381.07     24.99 o 
  -2   5   5     3382.80     3243.27     56.32 o 
  -1   5   5     3735.30     3852.93     73.94 o 
   0   5   5      391.60      345.21      7.42 o 
   1   5   5      265.24      249.36      7.78 o 
   2   5   5      112.91      112.84      4.82 o 
   3   5   5      330.20      343.85      9.62 o 
   4   5   5      842.61      896.86     18.93 o 
   5   5   5      405.15      421.52     11.60 o 
   6   5   5       18.79       25.65      8.88 o 
   7   5   5        2.54       -0.34     10.09 o 
   8   5   5      278.05      286.98     15.97 o 
 -11   6   5        0.02       -8.31      8.15 o 
 -10   6   5       21.72        7.91      7.28 o 
  -9   6   5       75.60       68.86      7.29 o 
  -8   6   5       22.61       25.84      5.92 o 
  -7   6   5      460.38      438.71     13.47 o 
  -6   6   5       41.24       37.42      3.87 o 
  -5   6   5        2.35       -6.49      4.33 o 
  -4   6   5      160.01      178.13      8.07 o 
  -3   6   5      232.81      260.39     10.44 o 
  -2   6   5      144.13      145.84      5.63 o 
  -1   6   5      410.20      431.90      9.67 o 
   0   6   5       12.21        9.08      4.16 o 
   1   6   5      107.94       93.81      5.47 o 
   2   6   5      207.53      207.25      8.02 o 
   3   6   5        1.37       -3.92      4.59 o 
   4   6   5       14.52        9.71      5.05 o 
   5   6   5       44.33       43.47      5.98 o 
   6   6   5        0.01       -9.28      8.80 o 
   7   6   5        0.06       -9.99      9.33 o 
 -10   7   5      186.82      210.55     14.68 o 
  -9   7   5      705.68      633.48     31.80 o 
  -8   7   5      321.80      313.31     13.20 o 
  -7   7   5      350.30      362.94     12.55 o 
  -6   7   5      221.20      212.14      7.20 o 
  -5   7   5      255.78      255.26      8.60 o 
  -4   7   5      422.15      446.64     11.34 o 
  -3   7   5       60.69       48.27      5.09 o 
  -2   7   5      656.03      648.19     14.57 o 
  -1   7   5      227.74      214.35      8.12 o 
   0   7   5      730.12      732.60     16.00 o 
   1   7   5      236.30      247.42      7.82 o 
   2   7   5      406.76      431.85     11.77 o 
   3   7   5        2.87       -5.31      5.21 o 
   4   7   5      837.27      888.60     19.77 o 
   5   7   5      389.42      419.97     14.74 o 
   6   7   5      125.19      145.55     12.53 o 
 -10   8   5       42.46       30.61      9.66 o 
  -9   8   5      362.95      334.23     32.34 o 
  -8   8   5        2.37       10.50     10.47 o 
  -7   8   5       28.33       32.06     10.05 o 
  -6   8   5        0.20       -5.92      5.10 o 
  -5   8   5      123.21      127.14      7.61 o 
  -4   8   5      158.94      159.90      7.41 o 
  -3   8   5       52.47       61.43      5.91 o 
  -2   8   5      118.21      146.11      7.15 o 
  -1   8   5        2.03        0.06      5.16 o 
   0   8   5       59.95       63.08      5.99 o 
   1   8   5       83.29       84.51      6.39 o 
   2   8   5      107.67      120.81      8.11 o 
   3   8   5        6.61        5.89      7.39 o 
   4   8   5        0.17       -7.63      6.25 o 
   5   8   5        1.33      -11.00      7.74 o 
  -8   9   5        6.60        4.99      9.41 o 
  -7   9   5       17.85       12.82      9.28 o 
  -6   9   5      179.40      154.22     11.59 o 
  -5   9   5      288.75      276.36     10.24 o 
  -4   9   5      136.04      148.39      7.96 o 
  -3   9   5       65.79       75.85      6.89 o 
  -2   9   5      652.08      685.46     16.30 o 
  -1   9   5      337.08      355.64     11.48 o 
   0   9   5      394.45      445.06     12.78 o 
   1   9   5      488.57      499.57     15.24 o 
   2   9   5      138.95      128.72      9.00 o 
   3   9   5      113.94      107.27      9.12 o 
   4   9   5       49.23       41.53     10.13 o 
  -7  10   5       18.93       22.12     10.20 o 
  -6  10   5       12.78        9.45     10.95 o 
  -5  10   5       15.92       12.70      6.75 o 
  -4  10   5        7.85        2.06      6.71 o 
  -3  10   5      185.97      184.89      9.29 o 
  -2  10   5       11.50       11.03      6.82 o 
  -1  10   5        0.06       -9.93      6.62 o 
   0  10   5       61.72       42.52      7.22 o 
   1  10   5       53.77       37.57      8.32 o 
   2  10   5        8.19        4.48      9.93 o 
   3  10   5        1.68        3.19      9.79 o 
  -4  11   5       83.86       93.81     10.68 o 
  -3  11   5       37.18       39.71      7.98 o 
  -2  11   5       80.92       80.91      8.50 o 
  -1  11   5      314.24      334.27     14.06 o 
   0  11   5       53.83       52.55      9.43 o 
 -13   0   6        1.91       -2.49     10.19 o 
 -12   0   6     1067.85     1045.42     38.24 o 
 -11   0   6      231.83      248.13     22.10 o 
 -10   0   6        6.38        2.49      7.15 o 
  -9   0   6       65.19       84.27      8.31 o 
  -8   0   6     4634.72     4994.71    121.30 o 
  -7   0   6     5384.92     5562.79    134.32 o 
  -6   0   6      552.07      523.71     18.27 o 
  -5   0   6     4101.04     4956.17    145.32 o 
  -4   0   6     3726.55     3937.06    115.86 o 
  -3   0   6      292.69      336.52     14.39 o 
  -2   0   6     3040.65     3163.78    166.51 o 
  -1   0   6      343.66      253.32      9.76 o 
   0   0   6      334.19      256.66      8.23 o 
   1   0   6     2391.55     2383.55     75.32 o 
   2   0   6      406.64      333.22     10.74 o 
   3   0   6     3243.98     3155.86     99.78 o 
   4   0   6      371.57      379.10     17.07 o 
   5   0   6      785.60      778.12     29.30 o 
   6   0   6        3.48       -8.49      8.58 o 
   7   0   6      244.94      247.72     17.08 o 
   8   0   6      253.13      243.21     40.60 o 
 -13   1   6       17.19       10.00      7.22 o 
 -12   1   6       33.96       35.78      6.95 o 
 -11   1   6       23.35       19.28      6.10 o 
 -10   1   6       37.98       33.64      5.67 o 
  -9   1   6        4.98        3.05      5.27 o 
  -8   1   6       22.15       21.50      3.27 o 
  -7   1   6      615.68      712.18     21.53 o 
  -6   1   6      134.56      168.73      5.57 o 
  -5   1   6      158.38      183.44      6.51 o 
  -4   1   6      205.20      235.12      9.79 o 
  -3   1   6      161.08      210.37      8.60 o 
  -2   1   6      111.27      122.00      4.79 o 
  -1   1   6      281.00      263.22      8.13 o 
   0   1   6     1365.02     1445.20     38.89 o 
   1   1   6       95.91       98.91      3.83 o 
   2   1   6      268.57      283.18      7.43 o 
   3   1   6       30.95       19.08      3.87 o 
   4   1   6       25.83       26.22      5.34 o 
   5   1   6      179.54      159.57      8.64 o 
   6   1   6       72.01       60.35      7.55 o 
   7   1   6       20.68       -2.55      7.22 o 
   8   1   6        1.69       -1.91      7.87 o 
 -13   2   6       73.96       73.95      8.34 o 
 -12   2   6      423.50      399.15     14.93 o 
 -11   2   6      437.76      412.15     14.00 o 
 -10   2   6      272.10      280.31     11.11 o 
  -9   2   6       48.49       44.17      5.83 o 
  -8   2   6     1350.24     1315.87     24.01 o 
  -7   2   6      594.32      638.86     13.93 o 
  -6   2   6      433.99      406.57     13.59 o 
  -5   2   6     1772.91     1854.26     35.59 o 
  -4   2   6     3947.02     4258.40     88.53 o 
  -3   2   6     2004.19     1943.02     51.69 o 
  -2   2   6      759.83      702.27     28.98 o 
  -1   2   6     3464.73     3386.15     70.66 o 
   0   2   6        9.30       26.77      3.58 o 
   1   2   6     1344.70     1382.97     24.71 o 
   2   2   6     2445.79     2362.98     41.43 o 
   3   2   6     2474.59     2687.82     76.50 o 
   4   2   6      562.35      604.38     19.38 o 
   5   2   6       48.13       53.26      6.80 o 
   6   2   6      384.20      431.50     25.62 o 
   7   2   6       14.59        7.43      7.52 o 
   8   2   6       38.70       40.58      9.04 o 
 -13   3   6        4.36        5.57      9.59 o 
 -12   3   6       53.79       60.12      7.82 o 
 -11   3   6       20.08       16.70      6.54 o 
 -10   3   6       10.02       13.75      6.49 o 
  -9   3   6        5.89       16.38      4.42 o 
  -8   3   6      306.94      309.80      8.10 o 
  -7   3   6       24.22       44.77      3.39 o 
  -6   3   6      518.28      520.53     11.80 o 
  -5   3   6       59.55       75.12      3.38 o 
  -4   3   6      984.88     1008.27     20.14 o 
  -3   3   6       26.36       20.93      3.91 o 
  -2   3   6       70.03       64.46      4.53 o 
  -1   3   6      500.60      492.97     10.80 o 
   0   3   6      634.03      775.09     18.14 o 
   1   3   6       48.34       57.27      3.61 o 
   2   3   6      193.90      242.94      7.35 o 
   3   3   6        7.95       12.21      3.52 o 
   4   3   6      127.81      121.22      5.40 o 
   5   3   6        4.00       -0.06      5.85 o 
   6   3   6       35.04       62.12      8.92 o 
   7   3   6       12.74        4.32      7.66 o 
   8   3   6        1.05       -2.10      9.55 o 
 -12   4   6       60.95       64.43     11.26 o 
 -11   4   6      185.43      175.66     17.39 o 
 -10   4   6      188.07      196.04      8.40 o 
  -9   4   6     1401.57     1341.71     28.07 o 
  -8   4   6      431.42      399.74     12.07 o 
  -7   4   6      427.87      432.78     10.62 o 
  -6   4   6      111.40      115.28      5.07 o 
  -5   4   6      917.96      856.41     17.59 o 
  -4   4   6     1366.79     1344.72     38.42 o 
  -3   4   6      885.89      840.40     19.06 o 
  -2   4   6     3469.00     3285.12     68.23 o 
  -1   4   6     2257.90     2300.02     40.34 o 
   0   4   6     1398.93     1346.22     24.37 o 
   1   4   6       28.32       26.24      3.30 o 
   2   4   6     1019.25     1038.63     19.17 o 
   3   4   6      216.54      238.25      7.23 o 
   4   4   6       36.75       48.88      4.96 o 
   5   4   6      166.57      191.59     11.59 o 
   6   4   6     1216.30     1301.64     45.38 o 
   7   4   6      360.64      363.09     20.59 o 
 -12   5   6        0.10      -10.83     10.05 o 
 -11   5   6        5.86       -6.13      7.64 o 
 -10   5   6       27.84       20.73      6.30 o 
  -9   5   6       61.36       39.43      6.13 o 
  -8   5   6       11.55        9.35      5.12 o 
  -7   5   6      425.16      375.27     10.18 o 
  -6   5   6        3.25       -1.73      3.32 o 
  -5   5   6      133.52      130.11      5.34 o 
  -4   5   6        8.18        4.80      3.19 o 
  -3   5   6      138.59      151.28      5.60 o 
  -2   5   6      193.82      217.63      7.24 o 
  -1   5   6      332.11      340.75      8.17 o 
   0   5   6      109.66      101.65      4.84 o 
   1   5   6      294.95      300.45      7.94 o 
   2   5   6       37.32       39.24      4.78 o 
   3   5   6        5.30       -0.61      4.38 o 
   4   5   6       75.67       81.00      5.86 o 
   5   5   6        9.77       -6.13      8.03 o 
   6   5   6        1.21        0.45      9.47 o 
   7   5   6        2.33      -12.15      9.40 o 
 -11   6   6       70.44       66.69      9.68 o 
 -10   6   6      205.18      200.63     15.57 o 
  -9   6   6      363.94      353.56     16.02 o 
  -8   6   6      558.62      529.47     15.48 o 
  -7   6   6      160.51      167.97      8.77 o 
  -6   6   6       12.54        3.49      4.04 o 
  -5   6   6      811.32      795.18     17.28 o 
  -4   6   6     1221.04     1195.20     24.30 o 
  -3   6   6     1674.79     1635.80     41.58 o 
  -2   6   6     1680.06     1657.66     37.10 o 
  -1   6   6      882.77      825.29     15.87 o 
   0   6   6      535.56      553.91     11.70 o 
   1   6   6       60.10       59.73      5.25 o 
   2   6   6      263.12      284.04      9.28 o 
   3   6   6      433.47      424.11     11.59 o 
   4   6   6      145.82      194.32      9.53 o 
   5   6   6       70.40       85.78     10.40 o 
   6   6   6      192.40      213.04     13.83 o 
 -11   7   6        0.07       -0.20      8.83 o 
 -10   7   6       10.95        4.82      7.20 o 
  -9   7   6        4.83        3.12      6.76 o 
  -8   7   6       14.93       13.07      6.63 o 
  -7   7   6       12.79        6.00      5.67 o 
  -6   7   6       23.63       23.24      4.98 o 
  -5   7   6        0.69       -2.55      4.53 o 
  -4   7   6       15.87       18.75      4.86 o 
  -3   7   6      446.47      423.14     11.10 o 
  -2   7   6        7.83       -1.30      4.60 o 
  -1   7   6       66.12       73.40      5.61 o 
   0   7   6        0.31       -4.68      4.07 o 
   1   7   6        0.02        0.64      3.70 o 
   2   7   6       26.00       20.38      5.50 o 
   3   7   6       48.84       42.06      6.23 o 
   4   7   6       21.79        8.94      6.14 o 
   5   7   6       52.78       43.57      6.84 o 
   6   7   6        4.72       -2.48     10.08 o 
 -10   8   6       58.16       54.58     10.22 o 
  -9   8   6       80.83       96.33     10.51 o 
  -8   8   6      570.18      561.55     44.66 o 
  -7   8   6      603.92      608.75     29.82 o 
  -6   8   6      305.46      305.69     10.02 o 
  -5   8   6        8.26        2.13      5.26 o 
  -4   8   6       60.11       71.41      6.16 o 
  -3   8   6      534.27      599.46     14.42 o 
  -2   8   6      130.79      150.69      7.50 o 
  -1   8   6      552.21      535.90     13.60 o 
   0   8   6      339.39      355.84     10.85 o 
   1   8   6      133.31      161.09      9.61 o 
   2   8   6      309.59      328.95     12.38 o 
   3   8   6      405.78      419.73     14.21 o 
   4   8   6      151.91      169.71      8.92 o 
   5   8   6      120.59      121.32     10.18 o 
  -8   9   6       10.17        0.97      9.24 o 
  -7   9   6        0.15       -0.35      8.96 o 
  -6   9   6       13.38       14.19      6.35 o 
  -5   9   6       58.61       63.52      7.55 o 
  -4   9   6       71.77       87.76      7.29 o 
  -3   9   6       49.96       58.99      6.93 o 
  -2   9   6       71.58       78.66      7.19 o 
  -1   9   6       63.61       58.03      6.80 o 
   0   9   6       14.57       12.36      6.38 o 
   1   9   6       29.14       26.43      7.58 o 
   2   9   6       68.75       57.01      8.18 o 
   3   9   6       17.11       -1.33      7.57 o 
  -7  10   6      120.95       94.15     11.36 o 
  -6  10   6      326.96      254.73     32.34 o 
  -5  10   6      108.87      113.53      8.15 o 
  -4  10   6      231.63      250.69     10.81 o 
  -3  10   6      378.98      409.40     13.08 o 
  -2  10   6       89.36      106.97      8.28 o 
  -1  10   6       18.60        3.99      6.90 o 
   0  10   6       22.68       16.78      6.90 o 
   1  10   6      125.98      106.47      9.47 o 
   2  10   6      364.40      347.06     14.15 o 
  -3  11   6        0.08       -6.82      7.52 o 
  -2  11   6        0.04      -11.38      9.05 o 
 -13   1   7       31.71       26.49      7.22 o 
 -12   1   7       61.04       50.22      7.15 o 
 -11   1   7      320.39      311.39     11.92 o 
 -10   1   7      410.79      396.95     12.93 o 
  -9   1   7      882.48      922.96     21.61 o 
  -8   1   7      316.71      291.70      9.10 o 
  -7   1   7       37.32       24.41      3.84 o 
  -6   1   7     2260.00     2343.69     49.81 o 
  -5   1   7     3327.15     3847.87     80.46 o 
  -4   1   7    10729.08    11839.01    243.78 o 
  -3   1   7     2945.18     3223.91     67.59 o 
  -2   1   7      219.23      319.50      8.74 o 
  -1   1   7     1281.47     1141.98     28.30 o 
   0   1   7     2832.20     2871.08     49.87 o 
   1   1   7      345.84      335.11      8.56 o 
   2   1   7      111.98       86.13      4.01 o 
   3   1   7      452.35      456.97     13.70 o 
   4   1   7     1294.62     1375.35     38.47 o 
   5   1   7      140.78      151.60      8.97 o 
   6   1   7      148.95      157.75      9.84 o 
   7   1   7      281.23      291.39     19.09 o 
 -13   2   7        3.87        1.34      6.83 o 
 -12   2   7        3.54       -7.19      6.33 o 
 -11   2   7      387.80      375.39     13.28 o 
 -10   2   7       42.56       41.25      4.90 o 
  -9   2   7      205.04      207.42      8.81 o 
  -8   2   7       19.76       20.69      3.90 o 
  -7   2   7      107.70       91.91      4.04 o 
  -6   2   7       46.61       80.32      4.63 o 
  -5   2   7      253.70      296.73      8.86 o 
  -4   2   7      289.02      300.55      8.69 o 
  -3   2   7      137.41      119.00      5.36 o 
  -2   2   7       13.22        4.99      3.06 o 
  -1   2   7     1816.80     1863.79     39.81 o 
   0   2   7      227.48      229.96      7.49 o 
   1   2   7      275.62      294.11      7.22 o 
   2   2   7      171.99      148.54      6.90 o 
   3   2   7      290.17      317.28     10.70 o 
   4   2   7      553.45      548.28     18.85 o 
   5   2   7       70.61       79.65     13.00 o 
   6   2   7      139.12      136.15     13.94 o 
   7   2   7       22.14       21.22      8.11 o 
 -13   3   7       79.98       80.80     10.24 o 
 -12   3   7      144.96      136.58      9.04 o 
 -11   3   7      638.45      655.89     18.77 o 
 -10   3   7     1244.13     1325.09     31.15 o 
  -9   3   7      352.45      337.62     10.17 o 
  -8   3   7      452.14      492.40     12.02 o 
  -7   3   7     1197.71     1251.36     30.60 o 
  -6   3   7      359.09      329.42      8.77 o 
  -5   3   7       15.68       40.76      4.01 o 
  -4   3   7     1695.63     1667.14     36.10 o 
  -3   3   7      286.42      257.16      8.00 o 
  -2   3   7      937.86      867.23     19.45 o 
  -1   3   7      639.62      555.53     12.20 o 
   0   3   7     1169.91     1109.31     25.21 o 
   1   3   7     1932.55     1954.40     34.60 o 
   2   3   7     1460.85     1508.41     30.63 o 
   3   3   7      881.04      898.36     22.73 o 
   4   3   7      429.03      490.14     14.85 o 
   5   3   7     1018.32     1059.16     31.56 o 
   6   3   7        5.10       -7.38      7.23 o 
   7   3   7       38.65       49.06     10.76 o 
 -12   4   7        4.42       -5.60      9.94 o 
 -11   4   7        7.19       -3.31      6.90 o 
 -10   4   7        9.13        5.69      5.00 o 
  -9   4   7        0.09        0.32      4.58 o 
  -8   4   7      531.28      537.64     11.84 o 
  -7   4   7      382.18      359.81      8.90 o 
  -6   4   7      146.31      153.59      6.57 o 
  -5   4   7       88.80       92.00      9.13 o 
  -4   4   7       87.97       86.47      5.54 o 
  -3   4   7      293.26      320.96      8.51 o 
  -2   4   7      297.50      325.96     10.80 o 
  -1   4   7       33.83       35.16      3.23 o 
   0   4   7      530.97      544.55     14.79 o 
   1   4   7        2.92       -1.67      3.24 o 
   2   4   7       46.27       32.44      5.88 o 
   3   4   7       58.44       43.19      4.96 o 
   4   4   7        3.32       -1.15      6.98 o 
   5   4   7        1.52        1.17      8.12 o 
   6   4   7       99.75       99.02     13.54 o 
   7   4   7       34.52       20.89     12.70 o 
 -12   5   7       17.31        5.14      9.21 o 
 -11   5   7       61.15       60.25      8.83 o 
 -10   5   7      228.24      239.89     15.68 o 
  -9   5   7      114.04      116.21      7.38 o 
  -8   5   7      352.29      319.19     11.24 o 
  -7   5   7      661.70      715.75     15.32 o 
  -6   5   7      811.97      771.78     15.50 o 
  -5   5   7     1184.77     1192.81     22.30 o 
  -4   5   7     1013.98      992.62     21.98 o 
  -3   5   7     3062.33     3222.16     60.96 o 
  -2   5   7     1143.55     1165.64     23.38 o 
  -1   5   7      693.77      682.71     13.70 o 
   0   5   7      385.00      364.06      9.86 o 
   1   5   7      455.33      467.54     13.22 o 
   2   5   7      504.17      498.36     12.43 o 
   3   5   7       67.16       87.47      6.38 o 
   4   5   7      291.25      309.69     10.06 o 
   5   5   7      100.67      116.67     10.93 o 
   6   5   7        1.30       -9.50      9.20 o 
 -11   6   7       54.10       42.21      7.52 o 
 -10   6   7        9.32        8.20      6.47 o 
  -9   6   7      232.02      212.82     10.43 o 
  -8   6   7      419.61      345.01     12.20 o 
  -7   6   7       16.09       13.51      4.53 o 
  -6   6   7       47.61       47.29      4.87 o 
  -5   6   7        2.81       -1.04      4.05 o 
  -4   6   7       72.82       72.92      4.72 o 
  -3   6   7        0.07       -3.02      4.09 o 
  -2   6   7      241.11      245.50      9.33 o 
  -1   6   7       94.51       91.81      6.92 o 
   0   6   7      303.10      293.16      8.34 o 
   1   6   7        9.71        9.09      4.81 o 
   2   6   7       15.76       19.47      5.20 o 
   3   6   7       36.80       26.98      5.90 o 
   4   6   7        0.30       -8.26      5.51 o 
   5   6   7        0.08       -5.60      8.94 o 
   6   6   7       57.58       53.11     11.19 o 
 -11   7   7      295.34      309.22     15.03 o 
 -10   7   7      115.96      129.39     10.07 o 
  -9   7   7      577.96      518.30     24.97 o 
  -8   7   7      336.48      297.24     11.93 o 
  -7   7   7      151.81      179.55      9.20 o 
  -6   7   7       18.78       29.89      7.05 o 
  -5   7   7      545.53      511.65     17.25 o 
  -4   7   7      432.81      412.64     15.03 o 
  -3   7   7       97.97      118.47      7.91 o 
  -2   7   7      130.87      140.25      6.94 o 
  -1   7   7      315.83      331.32      9.13 o 
   0   7   7      319.44      339.43      9.27 o 
   1   7   7      413.53      425.02     11.92 o 
   2   7   7      355.43      386.45     11.77 o 
   3   7   7      352.26      402.49     12.21 o 
   4   7   7      458.33      472.65     13.55 o 
   5   7   7      161.00      144.36     12.58 o 
 -10   8   7        0.65       -4.82      9.09 o 
  -9   8   7        4.12       -0.03      8.77 o 
  -8   8   7       78.94       56.30      9.42 o 
  -7   8   7       10.36        8.92      6.58 o 
  -6   8   7      240.35      227.43     17.55 o 
  -5   8   7       40.27       33.70      6.03 o 
  -4   8   7       33.04       20.53      5.80 o 
  -3   8   7       34.40       36.76      6.01 o 
  -2   8   7       16.82       12.27      5.75 o 
  -1   8   7       54.50       51.49      6.28 o 
   0   8   7      227.48      224.49      9.34 o 
   1   8   7       97.56       77.25      7.89 o 
   2   8   7        7.80        2.12      6.87 o 
   3   8   7        2.08      -11.35      7.57 o 
   4   8   7        0.58      -10.04      6.69 o 
  -8   9   7      109.14       88.43     18.24 o 
  -7   9   7      172.81      179.06     20.72 o 
  -6   9   7        2.00       -0.47      6.27 o 
  -5   9   7      742.66      754.80     17.74 o 
  -4   9   7      506.84      523.83     14.17 o 
  -3   9   7      349.08      380.51     12.09 o 
  -2   9   7      193.23      225.85     10.13 o 
  -1   9   7      133.66      156.62      8.44 o 
   0   9   7      248.55      258.33     11.70 o 
   1   9   7       49.05       55.47      8.22 o 
   2   9   7       39.37       32.46     10.09 o 
   3   9   7       48.95       43.70      8.42 o 
  -7  10   7       30.55       31.76     10.21 o 
  -6  10   7        0.47       -0.97      6.87 o 
  -5  10   7      100.27      107.39      8.39 o 
  -4  10   7        2.87       -8.60      7.06 o 
  -3  10   7        4.92       -7.17      6.94 o 
  -2  10   7        2.24       -7.56      6.91 o 
  -1  10   7       79.98       80.76      8.05 o 
   0  10   7       33.08        1.56      8.02 o 
   1  10   7       81.34       78.55      9.36 o 
 -13   0   8      507.77      551.96     36.32 o 
 -12   0   8       30.27       22.27     14.73 o 
 -11   0   8       35.60       30.15     15.08 o 
 -10   0   8      364.01      348.40     28.61 o 
  -9   0   8      152.73      147.53     11.03 o 
  -8   0   8     1300.03     1338.97     42.33 o 
  -7   0   8      761.88      869.63     30.66 o 
  -6   0   8     2567.67     2710.67     84.97 o 
  -5   0   8      420.81      395.01     25.01 o 
  -4   0   8     2348.82     2434.71     73.12 o 
  -3   0   8       35.37        6.56      5.14 o 
  -2   0   8     6380.19     6823.19    199.61 o 
  -1   0   8     4040.14     3970.40    117.17 o 
   0   0   8     1404.81     1277.27     32.72 o 
   1   0   8        5.42       -2.79      3.38 o 
   2   0   8     1110.76     1084.53     30.40 o 
   3   0   8     1290.56     1265.86     43.58 o 
   4   0   8      470.62      440.55     20.35 o 
   5   0   8      217.19      210.96     15.62 o 
   6   0   8      690.58      665.03     80.00 o 
   7   0   8      325.32      390.50     69.04 o 
 -13   1   8       19.53       23.69     11.49 o 
 -12   1   8        1.73        0.13     10.29 o 
 -11   1   8       65.73       56.89     10.89 o 
 -10   1   8       10.24       -5.83      3.89 o 
  -9   1   8      793.23      819.55     16.23 o 
  -8   1   8       70.59       58.18      5.07 o 
  -7   1   8      164.17      159.73      7.40 o 
  -6   1   8      392.09      436.97     11.95 o 
  -5   1   8      436.32      461.80     12.09 o 
  -4   1   8      336.53      359.20      9.98 o 
  -3   1   8        0.03        0.77      2.84 o 
  -2   1   8       71.65       64.77      5.23 o 
  -1   1   8        2.72        6.42      3.45 o 
   0   1   8       71.31       63.45      3.73 o 
   1   1   8        0.78       -2.49      2.71 o 
   2   1   8      361.43      339.79      9.76 o 
   3   1   8      318.73      292.97     11.22 o 
   4   1   8       59.25       53.11      6.88 o 
   5   1   8       31.73       24.77      7.01 o 
   6   1   8       20.91       26.80      7.74 o 
   7   1   8        6.18       -6.20      7.86 o 
 -13   2   8       33.21       44.82     14.05 o 
 -12   2   8      155.29      131.97     13.56 o 
 -11   2   8      728.00      710.08     28.83 o 
 -10   2   8      570.42      609.32     19.65 o 
  -9   2   8      258.40      234.48      8.01 o 
  -8   2   8      844.91      867.50     20.73 o 
  -7   2   8      703.44      700.54     17.24 o 
  -6   2   8      546.27      527.14     13.66 o 
  -5   2   8     2245.23     2538.16     67.50 o 
  -4   2   8     1197.28     1077.83     24.23 o 
  -3   2   8      629.48      558.71     13.85 o 
  -2   2   8     1510.06     1499.25     41.02 o 
  -1   2   8      467.76      472.30     12.19 o 
   0   2   8     1272.99     1166.20     37.91 o 
   1   2   8      346.91      362.55      8.60 o 
   2   2   8     1677.77     1692.28     45.80 o 
   3   2   8      721.66      719.26     24.52 o 
   4   2   8       49.51       67.97      7.21 o 
   5   2   8       73.61       75.42     14.85 o 
   6   2   8      236.77      234.60     12.22 o 
   7   2   8      174.74      197.37     20.53 o 
 -13   3   8       22.48       35.01     12.46 o 
 -12   3   8        0.27        5.20     10.41 o 
 -11   3   8      125.28      147.31     13.56 o 
 -10   3   8       17.85       15.56      5.53 o 
  -9   3   8      129.88      149.53      6.79 o 
  -8   3   8       54.87       35.50      4.09 o 
  -7   3   8        3.21        1.76      5.19 o 
  -6   3   8      753.86      801.34     19.20 o 
  -5   3   8       14.06       18.45      3.98 o 
  -4   3   8       21.53       30.69      3.96 o 
  -3   3   8       96.92      125.42      5.86 o 
  -2   3   8       92.93      105.22      6.02 o 
  -1   3   8       65.57       84.89      5.54 o 
   0   3   8      146.20      158.16      8.67 o 
   1   3   8       44.67       50.21      3.95 o 
   2   3   8       74.19       71.38      5.40 o 
   3   3   8       16.81        8.98      5.65 o 
   4   3   8       82.71       81.26      8.99 o 
   5   3   8      341.53      319.01     15.14 o 
   6   3   8       70.45       61.58     10.33 o 
 -13   4   8        8.96       19.19     16.10 o 
 -12   4   8       97.39       92.85     17.47 o 
 -11   4   8      793.39      757.33     23.51 o 
 -10   4   8      461.88      478.67     14.74 o 
  -9   4   8      148.40      162.91      7.65 o 
  -8   4   8      707.73      720.73     16.28 o 
  -7   4   8      811.51      835.85     18.16 o 
  -6   4   8      658.49      633.26     16.22 o 
  -5   4   8      685.37      715.45     17.59 o 
  -4   4   8      556.62      564.51     16.73 o 
  -3   4   8      994.73      980.74     27.12 o 
  -2   4   8       15.88       14.49      3.55 o 
  -1   4   8     1005.95     1035.35     21.30 o 
   0   4   8     1250.54     1328.76     27.32 o 
   1   4   8     1415.25     1548.92     35.08 o 
   2   4   8      282.39      296.24     12.65 o 
   3   4   8      343.75      358.57     10.27 o 
   4   4   8      590.78      650.65     21.87 o 
   5   4   8       20.04        9.40      8.70 o 
   6   4   8      304.42      317.14     25.52 o 
 -12   5   8       90.61       90.79     17.47 o 
 -11   5   8       33.03       51.93     10.28 o 
 -10   5   8       33.46       23.33      7.10 o 
  -9   5   8        0.35       -7.71      5.14 o 
  -8   5   8      109.91       91.93      6.28 o 
  -7   5   8       71.15       63.68      5.84 o 
  -6   5   8       90.85       86.50      6.13 o 
  -5   5   8        0.23        3.59      3.01 o 
  -4   5   8        8.79        1.50      2.43 o 
  -3   5   8        5.17        3.17      2.75 o 
  -2   5   8      471.13      485.15     13.01 o 
  -1   5   8       86.82       89.45      4.68 o 
   0   5   8       24.94       27.68      4.33 o 
   1   5   8       35.96       34.52      6.49 o 
   2   5   8      134.37      133.47      6.75 o 
   3   5   8       18.62       17.32      5.42 o 
   4   5   8       12.38        1.46      8.33 o 
   5   5   8        0.91      -12.38      8.74 o 
 -12   6   8      257.37      256.62     23.98 o 
 -11   6   8      140.97      110.48     11.98 o 
 -10   6   8      380.98      380.09     15.73 o 
  -9   6   8      186.29      189.96      9.50 o 
  -8   6   8        2.32       -5.36      4.52 o 
  -7   6   8      433.33      428.40     11.57 o 
  -6   6   8      569.55      573.32     13.87 o 
  -5   6   8      979.37      931.34     20.07 o 
  -4   6   8     1175.86     1114.84     21.43 o 
  -3   6   8     1350.88     1357.20     30.41 o 
  -2   6   8      320.42      334.43     11.04 o 
  -1   6   8      113.42      119.17      6.13 o 
   0   6   8      200.02      219.92      9.36 o 
   1   6   8       30.11       37.42      5.50 o 
   2   6   8      386.61      405.82     11.80 o 
   3   6   8      706.34      772.59     17.95 o 
   4   6   8      168.02      184.55     12.82 o 
   5   6   8       34.68       23.35     10.05 o 
 -11   7   8        9.52       37.24     10.96 o 
 -10   7   8       11.43       14.91      8.11 o 
  -9   7   8        0.28      -10.45      6.97 o 
  -8   7   8      128.09       94.40      7.78 o 
  -7   7   8       16.07       11.98      5.80 o 
  -6   7   8      219.09      192.03      9.39 o 
  -5   7   8       65.56       68.63      6.50 o 
  -4   7   8        6.40       -1.40      5.42 o 
  -3   7   8       21.65       11.18      6.65 o 
  -2   7   8        3.79        2.10      5.74 o 
  -1   7   8      374.03      408.66     10.70 o 
   0   7   8      131.16      149.28      6.57 o 
   1   7   8      100.85       97.11      7.01 o 
   2   7   8        0.32       -8.75      5.83 o 
   3   7   8        8.81        9.36      6.38 o 
   4   7   8       27.81       16.47      6.75 o 
 -10   8   8       24.36       20.42     14.90 o 
  -9   8   8      169.14      168.36     14.16 o 
  -8   8   8      214.56      229.02     15.74 o 
  -7   8   8      225.99      258.53      9.95 o 
  -6   8   8      326.99      339.55     12.67 o 
  -5   8   8       27.40       30.58      6.74 o 
  -4   8   8       71.48       55.09      6.64 o 
  -3   8   8      276.42      333.23     11.94 o 
  -2   8   8      907.52      960.22     22.84 o 
  -1   8   8      354.77      386.27     13.03 o 
   0   8   8       15.56       17.83      6.99 o 
   1   8   8      146.98      174.10     13.95 o 
   2   8   8      250.50      248.10     11.36 o 
   3   8   8      283.30      283.31     11.47 o 
  -8   9   8        0.16       -4.99     11.14 o 
  -7   9   8      188.38      163.08     11.00 o 
  -6   9   8       67.56       71.14      7.47 o 
  -5   9   8        1.19        4.33      6.73 o 
  -4   9   8        4.94        6.86      6.73 o 
  -3   9   8       71.72       63.94      7.52 o 
  -2   9   8       97.37      103.31      7.89 o 
  -1   9   8        0.01       -0.08      6.49 o 
   0   9   8      199.30      214.61     18.69 o 
   1   9   8       53.45       36.40      8.26 o 
   2   9   8        0.00       -3.48      7.66 o 
  -6  10   8      184.69      198.21     14.82 o 
  -5  10   8       33.13       23.78      7.70 o 
  -4  10   8      126.46      112.70      8.85 o 
  -3  10   8      245.44      282.84     12.77 o 
  -2  10   8      158.17      180.76     15.71 o 
  -1  10   8      327.19      366.69     14.12 o 
   0  10   8       17.75        6.87      8.36 o 
 -13   1   9       33.40       46.90     12.47 o 
 -12   1   9       12.29       18.82     10.78 o 
 -11   1   9      292.07      294.88     18.04 o 
 -10   1   9     1490.32     1499.69     33.78 o 
  -9   1   9     1129.16     1109.61     25.85 o 
  -8   1   9      152.91      155.63      9.40 o 
  -7   1   9     1036.48     1143.69     26.14 o 
  -6   1   9      643.68      655.79     16.43 o 
  -5   1   9       15.73        8.66      3.62 o 
  -4   1   9     2606.68     2674.42     56.81 o 
  -3   1   9     3671.86     3799.85     79.78 o 
  -2   1   9     1463.88     1407.64     31.19 o 
  -1   1   9      258.85      241.63      9.22 o 
   0   1   9     1127.93     1054.83     19.65 o 
   1   1   9     2249.96     2276.44     40.24 o 
   2   1   9       24.34       20.91      5.31 o 
   3   1   9       69.63       70.78      6.92 o 
   4   1   9      815.83      843.97     26.56 o 
   5   1   9      409.47      408.55     40.16 o 
   6   1   9      149.87      167.31     23.37 o 
 -13   2   9       56.05       77.68     13.08 o 
 -12   2   9       34.13       37.27     13.02 o 
 -11   2   9       69.85       76.40     11.75 o 
 -10   2   9      131.72      115.90      9.26 o 
  -9   2   9      117.41      137.11      7.26 o 
  -8   2   9       78.53       76.53      5.91 o 
  -7   2   9      830.17      852.49     20.57 o 
  -6   2   9      130.49      192.82      8.11 o 
  -5   2   9      151.87      184.42      7.70 o 
  -4   2   9     2814.34     3160.01     66.78 o 
  -3   2   9     1232.68     1346.55     29.96 o 
  -2   2   9      226.69      229.40      9.05 o 
  -1   2   9      159.95      159.68      7.08 o 
   0   2   9        9.41        8.61      3.40 o 
   1   2   9      210.37      200.05      7.37 o 
   2   2   9     1017.04      995.12     38.15 o 
   3   2   9       25.25       32.09      9.05 o 
   4   2   9       13.87       19.82      7.14 o 
   5   2   9        0.00       -5.47      7.19 o 
   6   2   9        0.18       -8.55      7.85 o 
 -13   3   9      230.66      235.74     19.36 o 
 -12   3   9      274.02      311.16     28.09 o 
 -11   3   9       28.73       28.78      7.89 o 
 -10   3   9      207.10      231.91     12.25 o 
  -9   3   9      840.94      821.90     20.35 o 
  -8   3   9      879.99      875.93     21.82 o 
  -7   3   9      946.86      951.81     22.58 o 
  -6   3   9      105.53       99.92      5.99 o 
  -5   3   9        5.27       11.67      4.29 o 
  -4   3   9     1399.11     1356.67     32.19 o 
  -3   3   9     1307.73     1304.07     29.28 o 
  -2   3   9      605.74      636.70     23.55 o 
  -1   3   9      164.20      157.66      6.66 o 
   0   3   9     2855.95     2980.94     73.94 o 
   1   3   9     1032.49     1106.43     23.44 o 
   2   3   9      265.78      287.04      9.54 o 
   3   3   9      336.83      310.89     25.55 o 
   4   3   9      488.14      458.93     17.91 o 
   5   3   9      191.78      232.76     18.10 o 
   6   3   9       43.95       43.98     10.63 o 
 -13   4   9        0.93       14.73     16.10 o 
 -12   4   9        0.07       13.70     15.08 o 
 -11   4   9       13.36       19.31      8.34 o 
 -10   4   9     1161.34     1046.57     30.17 o 
  -9   4   9       25.09       13.68      5.37 o 
  -8   4   9       43.27       21.29      5.43 o 
  -7   4   9        0.11       -2.00      4.96 o 
  -6   4   9      101.14       98.63      6.36 o 
  -5   4   9        4.76        2.72      4.51 o 
  -4   4   9       15.08       12.84      4.67 o 
  -3   4   9       14.67       16.11      3.79 o 
  -2   4   9      208.50      188.47      7.78 o 
  -1   4   9      222.96      240.17      8.04 o 
   0   4   9       21.84       18.83      4.11 o 
   1   4   9      231.35      248.79      9.84 o 
   2   4   9        3.13       -5.04      4.76 o 
   3   4   9       76.85       67.20      8.90 o 
   4   4   9       57.25       40.30      9.17 o 
   5   4   9       20.38       21.39     21.76 o 
 -12   5   9        9.63       14.39     15.08 o 
 -11   5   9       35.91       21.53     10.05 o 
 -10   5   9       17.15       28.80     10.28 o 
  -9   5   9      213.97      242.16     15.00 o 
  -8   5   9     1096.87     1023.61     27.60 o 
  -7   5   9     2081.58     2028.31     50.20 o 
  -6   5   9      678.01      692.99     15.83 o 
  -5   5   9     1117.66     1171.41     24.31 o 
  -4   5   9     2055.74     2062.43     40.44 o 
  -3   5   9      336.21      308.80      9.39 o 
  -2   5   9      161.43      149.50      7.38 o 
  -1   5   9      312.84      306.37      9.39 o 
   0   5   9      227.28      204.58     14.01 o 
   1   5   9       84.90      101.66      8.54 o 
   2   5   9      146.71      151.67      7.47 o 
   3   5   9      196.75      202.54      8.84 o 
   4   5   9       37.38       31.93      9.52 o 
   5   5   9      136.74      136.45     12.23 o 
 -12   6   9       14.32       16.45     15.42 o 
 -11   6   9        0.93        7.37     10.18 o 
 -10   6   9        8.57        4.90     16.27 o 
  -9   6   9       10.10       16.01     21.41 o 
  -8   6   9       95.27       81.01      7.96 o 
  -7   6   9        0.04       -9.28      6.19 o 
  -6   6   9       45.39       42.41      7.26 o 
  -5   6   9       65.39       72.06      7.45 o 
  -4   6   9       66.83       59.20     12.69 o 
  -3   6   9        0.02       -2.66      4.47 o 
  -2   6   9      494.17      517.71     14.43 o 
  -1   6   9       27.57       21.67      6.02 o 
   0   6   9        0.34       -9.32      6.22 o 
   1   6   9        1.17       -7.89      5.26 o 
   2   6   9        0.34       -8.60      5.74 o 
   3   6   9       10.18       14.70      6.23 o 
   4   6   9        2.27      -13.39      9.07 o 
 -11   7   9      150.75      142.78     17.82 o 
 -10   7   9      235.41      243.39     17.30 o 
  -9   7   9        6.83       -3.35      9.30 o 
  -8   7   9      165.24      113.77     10.86 o 
  -7   7   9      113.40      128.96      8.86 o 
  -6   7   9      263.73      289.89     12.63 o 
  -5   7   9      338.07      351.07     20.70 o 
  -4   7   9       86.72       76.86      6.81 o 
  -3   7   9      453.68      493.77     16.17 o 
  -2   7   9        2.77       -8.42      5.62 o 
  -1   7   9     1190.24     1353.57     27.19 o 
   0   7   9      407.87      420.91     12.17 o 
   1   7   9      727.58      790.44     18.45 o 
   2   7   9      290.78      321.93     11.55 o 
   3   7   9       61.25       60.39      7.44 o 
 -10   8   9       11.20       28.09     17.13 o 
  -9   8   9        0.03        1.71     16.45 o 
  -8   8   9        4.26       -9.59     15.76 o 
  -7   8   9       81.28      123.00     18.84 o 
  -6   8   9       65.89       73.49     12.51 o 
  -5   8   9        6.81       -2.75      9.14 o 
  -4   8   9      255.25      276.55     11.60 o 
  -3   8   9      145.84      153.86     10.07 o 
  -2   8   9       73.81       88.44      7.94 o 
  -1   8   9       92.57       99.29     10.46 o 
   0   8   9       57.68       42.35      7.72 o 
   1   8   9       96.69       86.25      8.64 o 
   2   8   9       13.20       10.14      7.63 o 
  -8   9   9       31.22       49.68     18.84 o 
  -7   9   9      151.83      174.79     11.44 o 
  -6   9   9      189.18      239.34     11.21 o 
  -5   9   9      405.34      419.26     14.39 o 
  -4   9   9      255.48      275.03     12.28 o 
  -3   9   9      279.66      317.99     12.80 o 
  -2   9   9       25.58       33.17      7.02 o 
  -1   9   9        4.88       -5.04      7.62 o 
   0   9   9      449.33      514.55     19.08 o 
   1   9   9      123.58      123.84      9.77 o 
  -5  10   9        0.04       -7.43      8.27 o 
  -4  10   9        0.12       -4.77      8.30 o 
  -3  10   9        2.42       -2.46      8.35 o 
  -2  10   9       11.15        1.55      8.40 o 
 -14   0  10      341.02      350.15     30.49 o 
 -13   0  10        1.35        2.40     16.10 o 
 -12   0  10      159.67      177.13     22.27 o 
 -11   0  10        8.80       -1.71     15.08 o 
 -10   0  10      344.53      354.80     17.04 o 
  -9   0  10     3193.21     3168.72     95.32 o 
  -8   0  10     2736.38     2951.95     89.32 o 
  -7   0  10     1505.38     1603.88     64.41 o 
  -6   0  10       75.72      111.56      8.55 o 
  -5   0  10        8.12       -0.66      5.39 o 
  -4   0  10      427.98      400.03     24.84 o 
  -3   0  10     3711.50     3833.19    113.81 o 
  -2   0  10     4979.47     4988.62    147.08 o 
  -1   0  10      476.92      504.88     18.73 o 
   0   0  10     1211.68     1135.22     65.95 o 
   1   0  10      227.29      137.98     26.90 o 
   2   0  10      747.69      707.74     50.36 o 
   3   0  10      363.73      314.79     17.56 o 
   4   0  10      206.99      231.27     16.70 o 
   5   0  10       77.68       86.80     26.21 o 
 -13   1  10       10.40        6.26     11.14 o 
 -12   1  10      261.82      240.84     18.50 o 
 -11   1  10        8.42       -1.95      7.27 o 
 -10   1  10      117.89      123.89      7.45 o 
  -9   1  10       26.01       27.16      5.56 o 
  -8   1  10      188.07      175.94      8.67 o 
  -7   1  10       57.82       54.05      5.52 o 
  -6   1  10       41.98       53.09      5.49 o 
  -5   1  10       56.52       78.09      8.75 o 
  -4   1  10       10.91       21.66      4.26 o 
  -3   1  10        0.04       -0.98      3.89 o 
  -2   1  10        0.15       -5.01      3.98 o 
  -1   1  10       41.03       47.49      5.36 o 
   0   1  10      428.02      402.52      9.51 o 
   1   1  10       10.66        2.55      4.19 o 
   2   1  10      114.86      107.29     10.96 o 
   3   1  10        1.85       -6.78      7.02 o 
   4   1  10       12.99        2.30      6.87 o 
   5   1  10       47.71       46.39     10.82 o 
 -13   2  10      190.90      225.47     17.42 o 
 -12   2  10        1.80      -14.71     17.13 o 
 -11   2  10      351.65      341.55     14.82 o 
 -10   2  10      944.13      970.01     23.67 o 
  -9   2  10     2143.15     2141.85     46.96 o 
  -8   2  10      776.52      783.28     19.71 o 
  -7   2  10      103.27      146.53      7.65 o 
  -6   2  10      412.89      386.94     11.72 o 
  -5   2  10       64.73       59.33      7.63 o 
  -4   2  10     1107.15     1056.35     24.47 o 
  -3   2  10     1511.68     1385.15     38.07 o 
  -2   2  10     1016.43     1088.29     28.25 o 
  -1   2  10     1156.51     1101.00     25.32 o 
   0   2  10      141.75      138.64      9.45 o 
   1   2  10       12.73        8.23      8.80 o 
   2   2  10      634.39      645.97     22.40 o 
   3   2  10     1101.08     1080.56     75.81 o 
   4   2  10      218.30      205.16     15.65 o 
   5   2  10       85.88      110.65     20.47 o 
 -13   3  10       54.80       54.20     12.92 o 
 -12   3  10       23.38       17.31     15.59 o 
 -11   3  10       84.91       90.24     11.44 o 
 -10   3  10       31.84       33.18      5.99 o 
  -9   3  10       27.46       23.26      6.18 o 
  -8   3  10        1.71       -7.35      4.90 o 
  -7   3  10      360.82      358.87     11.66 o 
  -6   3  10       22.53       28.89      5.12 o 
  -5   3  10      161.15      179.54      8.06 o 
  -4   3  10      344.96      356.06     13.25 o 
  -3   3  10       63.95       79.18      5.92 o 
  -2   3  10       31.70       32.83      5.57 o 
  -1   3  10      131.72      145.93      7.86 o 
   0   3  10      239.85      251.44     14.03 o 
   1   3  10       80.69       81.77      5.78 o 
   2   3  10      114.41      112.53      7.82 o 
   3   3  10        2.83       -2.67      7.70 o 
   4   3  10        2.46        7.34      7.52 o 
   5   3  10       41.33       43.67     14.57 o 
 -13   4  10      169.42      196.32     23.64 o 
 -12   4  10      138.10      176.28     15.37 o 
 -11   4  10        8.78        2.18      8.36 o 
 -10   4  10      389.62      378.57     17.13 o 
  -9   4  10      201.24      220.27     10.13 o 
  -8   4  10      105.38      118.30      8.56 o 
  -7   4  10       66.84       53.16      6.22 o 
  -6   4  10     2295.67     2434.89     52.81 o 
  -5   4  10     1601.79     1649.58     36.82 o 
  -4   4  10       66.01       60.05      5.97 o 
  -3   4  10      944.62      866.14     21.06 o 
  -2   4  10      805.10      848.50     23.42 o 
  -1   4  10     2143.19     2201.53     43.06 o 
   0   4  10       95.65       97.07      6.91 o 
   1   4  10      153.43      168.88      9.75 o 
   2   4  10      218.35      211.46     10.38 o 
   3   4  10       88.81       83.22      9.76 o 
   4   4  10      130.59      123.69     14.20 o 
 -12   5  10        0.22       -3.52     11.14 o 
 -11   5  10      114.74      116.08     20.56 o 
 -10   5  10       72.64       82.77     17.13 o 
  -9   5  10       57.89       59.82      6.93 o 
  -8   5  10      139.48      137.91      8.35 o 
  -7   5  10      255.79      253.95     10.72 o 
  -6   5  10       59.80       76.49      6.99 o 
  -5   5  10       79.37       77.77     11.97 o 
  -4   5  10     1013.83     1011.17     24.32 o 
  -3   5  10      561.74      575.28     15.81 o 
  -2   5  10      110.19      108.97     15.67 o 
  -1   5  10       79.72       80.48      7.66 o 
   0   5  10       95.60       97.52     11.76 o 
   1   5  10       92.94       80.18      7.37 o 
   2   5  10      116.61      100.42      7.10 o 
   3   5  10       31.13       20.27      8.87 o 
   4   5  10       18.01       -1.22      9.40 o 
 -12   6  10      233.05      250.28     17.36 o 
 -11   6  10      190.63      190.39     15.01 o 
 -10   6  10      165.84      186.73     14.53 o 
  -9   6  10       87.46       87.85     11.91 o 
  -8   6  10        4.56      -10.03      6.69 o 
  -7   6  10      268.03      257.70     12.59 o 
  -6   6  10     1789.62     1786.22     45.27 o 
  -5   6  10     1630.80     1652.44     50.10 o 
  -4   6  10       71.85       79.28      8.34 o 
  -3   6  10      122.94      130.23      9.44 o 
  -2   6  10     1106.15     1211.50     46.25 o 
  -1   6  10       13.96       12.50      6.00 o 
   0   6  10       54.40       48.23      9.95 o 
   1   6  10      453.23      506.73     16.45 o 
   2   6  10      266.18      281.13     10.84 o 
   3   6  10      104.10       90.23     10.91 o 
 -11   7  10        5.01        6.06     11.14 o 
 -10   7  10       93.86      102.10     14.90 o 
  -9   7  10       49.28       50.83     11.36 o 
  -8   7  10       61.87       64.85     10.26 o 
  -7   7  10      185.38      165.16     12.26 o 
  -6   7  10       40.38       45.11     10.28 o 
  -5   7  10        3.07        4.08      9.06 o 
  -4   7  10      507.12      479.77     20.22 o 
  -3   7  10      448.92      432.70     19.26 o 
  -2   7  10       68.85       72.13      9.84 o 
  -1   7  10       92.64      114.65      9.71 o 
   0   7  10        0.68        0.48      6.87 o 
   1   7  10        3.66        0.97     10.29 o 
   2   7  10       25.17       17.69      7.77 o 
  -9   8  10      164.15      195.98     22.61 o 
  -8   8  10       74.42       84.28     19.19 o 
  -7   8  10      400.81      415.94     29.81 o 
  -6   8  10      300.77      355.98     27.41 o 
  -5   8  10       63.05       67.84     17.47 o 
  -4   8  10       23.31       21.24     15.42 o 
  -3   8  10        1.83        6.28      8.37 o 
  -2   8  10      355.25      409.25     13.92 o 
  -1   8  10      324.58      391.58     16.07 o 
   0   8  10      272.05      322.38     15.06 o 
   1   8  10      216.26      258.77     13.89 o 
  -8   9  10        4.36       15.76     18.16 o 
  -7   9  10       60.37       59.20      9.91 o 
  -6   9  10       16.11       20.23     10.18 o 
  -5   9  10        0.42        0.72      9.41 o 
  -4   9  10        1.85       -6.82      9.10 o 
  -3   9  10       64.04       60.96      9.86 o 
  -2   9  10       88.40       98.22     10.62 o 
  -1   9  10        0.05        6.89      9.17 o 
 -13   1  11      139.80      142.79     15.37 o 
 -12   1  11      258.69      283.69     27.41 o 
 -11   1  11      105.98      104.33      8.36 o 
 -10   1  11      262.59      262.30     10.95 o 
  -9   1  11      743.51      754.95     19.54 o 
  -8   1  11     1439.69     1515.04     34.42 o 
  -7   1  11      668.32      734.47     18.77 o 
  -6   1  11      654.11      673.62     17.31 o 
  -5   1  11      940.73      851.83     20.68 o 
  -4   1  11      926.60      914.66     22.00 o 
  -3   1  11     2004.01     1837.74     42.74 o 
  -2   1  11      833.24      742.85     33.87 o 
  -1   1  11        9.45        4.29      5.17 o 
   0   1  11        2.96        2.34      5.44 o 
   1   1  11      614.10      556.70     34.78 o 
   2   1  11      238.37      203.76     15.59 o 
   3   1  11      435.72      361.87     25.35 o 
   4   1  11      386.15      293.57     20.21 o 
 -13   2  11        9.30      -12.23     11.70 o 
 -12   2  11       62.82       50.65     16.96 o 
 -11   2  11       16.31       15.12      8.41 o 
 -10   2  11      206.11      215.25     10.33 o 
  -9   2  11       83.85       94.75      7.29 o 
  -8   2  11      459.29      483.18     14.34 o 
  -7   2  11      389.54      406.86     12.85 o 
  -6   2  11      330.03      339.06     11.36 o 
  -5   2  11       21.63       23.78      5.03 o 
  -4   2  11      676.19      701.27     17.95 o 
  -3   2  11        0.36       -1.28      4.69 o 
  -2   2  11       41.14       40.54      6.26 o 
  -1   2  11      629.64      595.17     15.81 o 
   0   2  11       37.24       40.64      6.98 o 
   1   2  11      165.31      167.53     17.60 o 
   2   2  11       28.15       25.23     11.14 o 
   3   2  11        3.89       11.57     11.51 o 
   4   2  11       93.01       80.76     18.84 o 
 -13   3  11      169.51      192.14     24.84 o 
 -12   3  11      111.32      116.92     10.70 o 
 -11   3  11       93.29       80.14     10.89 o 
 -10   3  11      303.48      281.44     11.36 o 
  -9   3  11      697.99      705.30     18.91 o 
  -8   3  11      328.70      347.04     12.09 o 
  -7   3  11      736.44      792.50     20.12 o 
  -6   3  11      324.64      328.67     11.38 o 
  -5   3  11      287.64      282.11     10.54 o 
  -4   3  11     1162.78     1127.32     26.38 o 
  -3   3  11     1825.98     1750.62     54.10 o 
  -2   3  11     2608.56     2742.66     66.54 o 
  -1   3  11       76.38       79.71      6.66 o 
   0   3  11      595.17      572.79     24.16 o 
   1   3  11      335.50      353.87     36.57 o 
   2   3  11      399.38      393.14     20.69 o 
   3   3  11      138.38      146.70     15.11 o 
   4   3  11      109.49      106.92     15.01 o 
 -13   4  11       15.24       27.75     17.47 o 
 -12   4  11        0.35       -2.14      8.76 o 
 -11   4  11      136.70      139.87     11.43 o 
 -10   4  11      242.20      232.80     10.82 o 
  -9   4  11        7.23       -0.19      5.96 o 
  -8   4  11      273.31      274.84     11.22 o 
  -7   4  11      352.26      328.74     11.85 o 
  -6   4  11      210.26      215.61      9.99 o 
  -5   4  11      119.60      125.52      7.54 o 
  -4   4  11      142.21      153.10      7.94 o 
  -3   4  11       25.68       10.81      5.71 o 
  -2   4  11       42.74       39.56      6.76 o 
  -1   4  11     1254.98     1306.98     37.41 o 
   0   4  11        4.10       -1.40      7.21 o 
   1   4  11      328.78      333.26     46.94 o 
   2   4  11      236.82      218.93     23.64 o 
   3   4  11        3.02      -23.64     15.76 o 
   4   4  11        3.41       14.73     18.50 o 
 -12   5  11       39.18       55.17     16.45 o 
 -11   5  11      223.68      232.66     16.43 o 
 -10   5  11      391.82      413.40     20.52 o 
  -9   5  11      517.44      527.22     15.96 o 
  -8   5  11     1031.36     1075.64     26.30 o 
  -7   5  11      798.50      786.41     26.61 o 
  -6   5  11      145.41      160.26     10.19 o 
  -5   5  11       46.47       23.54      6.51 o 
  -4   5  11      927.45      938.98     28.98 o 
  -3   5  11     1832.23     1799.03     40.16 o 
  -2   5  11       68.68       65.02      9.21 o 
  -1   5  11       39.26       45.38     10.37 o 
   0   5  11      333.74      343.01     35.63 o 
   1   5  11      305.78      343.66     42.31 o 
   2   5  11        6.54        4.49      7.98 o 
   3   5  11       61.57       57.90     19.53 o 
 -11   6  11       18.31       19.68     11.26 o 
 -10   6  11       22.02       27.26     11.51 o 
  -9   6  11       74.08       54.65      8.48 o 
  -8   6  11        2.99        1.10      7.39 o 
  -7   6  11        0.82       -9.87      7.06 o 
  -6   6  11       36.01       24.59      8.21 o 
  -5   6  11      389.33      404.58     15.88 o 
  -4   6  11        3.18      -11.22      8.14 o 
  -3   6  11      417.94      437.26     21.50 o 
  -2   6  11       14.40       -1.14      7.63 o 
  -1   6  11       39.62       43.13     10.87 o 
   0   6  11       10.06        4.45     15.42 o 
   1   6  11       50.67       47.56      8.97 o 
   2   6  11       27.98       42.11      9.01 o 
 -10   7  11       63.73       83.10     12.92 o 
  -9   7  11        1.51      -14.07      9.38 o 
  -8   7  11      319.50      326.70     17.56 o 
  -7   7  11      422.42      450.04     20.28 o 
  -6   7  11      444.94      476.00     29.81 o 
  -5   7  11        2.08       -3.25      9.79 o 
  -4   7  11      266.75      295.58     23.98 o 
  -3   7  11      509.56      535.47     24.80 o 
  -2   7  11       22.52       27.31      8.97 o 
  -1   7  11      434.05      433.07     31.52 o 
   0   7  11      736.22      809.68     60.39 o 
   1   7  11      407.80      481.49     37.12 o 
  -9   8  11        7.79        4.45     17.47 o 
  -8   8  11        1.58       -3.35     10.62 o 
  -7   8  11        9.35        6.57     10.45 o 
  -6   8  11       10.24        0.12     10.53 o 
  -5   8  11       27.73       19.41     11.99 o 
  -4   8  11       70.25       69.21     17.47 o 
  -3   8  11       93.49       56.19     16.79 o 
  -2   8  11        0.95        2.80      8.65 o 
  -1   8  11        7.40        9.97     11.26 o 
   0   8  11       14.62        9.93     11.17 o 
  -7   9  11      191.04      207.05     12.78 o 
  -6   9  11      475.19      555.95     28.70 o 
  -5   9  11      255.93      303.10     15.23 o 
  -4   9  11       45.52       53.60     10.38 o 
  -3   9  11        6.90       -6.13      9.19 o 
  -2   9  11       11.59       10.15     14.73 o 
 -13   0  12      170.38      195.29     26.04 o 
 -12   0  12       49.96       67.84     20.21 o 
 -11   0  12        6.88        5.04     11.31 o 
 -10   0  12      220.08      212.92     14.73 o 
  -9   0  12     1866.46     1858.11     58.92 o 
  -8   0  12        4.78       -1.38     13.19 o 
  -7   0  12     1934.00     1936.12     60.44 o 
  -6   0  12      759.51      723.49     30.49 o 
  -5   0  12     1135.93     1168.22     38.53 o 
  -4   0  12     2034.96     1865.85     58.39 o 
  -3   0  12     1856.83     1631.44     88.57 o 
  -2   0  12      832.97      745.25     81.37 o 
  -1   0  12       65.87       64.41     10.96 o 
   0   0  12       18.71       13.10     14.05 o 
   1   0  12        2.88      -10.96     13.70 o 
   2   0  12      268.27      220.30     23.64 o 
   3   0  12      193.15      184.67     24.33 o 
 -13   1  12       22.63        5.36     12.81 o 
 -12   1  12       15.83        7.94     10.03 o 
 -11   1  12      167.71      172.10      9.38 o 
 -10   1  12      162.32      162.16      9.00 o 
  -9   1  12      309.37      294.99     11.78 o 
  -8   1  12      189.66      186.70      9.39 o 
  -7   1  12       70.20       66.08      6.46 o 
  -6   1  12       34.24       19.52      5.32 o 
  -5   1  12       50.37       47.33      5.70 o 
  -4   1  12        8.83       -0.18      5.19 o 
  -3   1  12        6.91       -0.09      5.22 o 
  -2   1  12        3.44       -7.09      5.05 o 
  -1   1  12      241.36      230.53      9.58 o 
   0   1  12        0.94       -5.04      6.61 o 
   1   1  12       14.28       -0.79     10.54 o 
   2   1  12        0.07       -5.31     11.14 o 
   3   1  12        4.41        0.69     11.87 o 
 -13   2  12      451.30      436.48     24.06 o 
 -12   2  12      480.02      522.58     19.86 o 
 -11   2  12      301.42      318.63     12.50 o 
 -10   2  12      613.57      633.20     17.89 o 
  -9   2  12      594.04      583.62     16.87 o 
  -8   2  12       14.78       15.63      6.08 o 
  -7   2  12        3.44       -1.34      5.53 o 
  -6   2  12      967.96     1041.85     25.02 o 
  -5   2  12      775.45      765.16     19.57 o 
  -4   2  12      173.35      166.96      8.54 o 
  -3   2  12      948.85      925.24     22.70 o 
  -2   2  12      445.31      390.66     13.06 o 
  -1   2  12      673.24      675.31     33.08 o 
   0   2  12       24.81        8.65      8.36 o 
   1   2  12      392.12      371.51     20.22 o 
   2   2  12      692.50      590.19     26.89 o 
   3   2  12      319.03      256.92     18.53 o 
 -13   3  12       14.78       10.18     12.95 o 
 -12   3  12        0.18        2.45      9.30 o 
 -11   3  12       63.24       56.01     10.08 o 
 -10   3  12        0.72       -5.70      6.25 o 
  -9   3  12       92.17       95.29      7.80 o 
  -8   3  12      516.93      459.42     14.58 o 
  -7   3  12      562.49      533.74     15.87 o 
  -6   3  12      416.87      395.12     13.97 o 
  -5   3  12       60.33       58.42      6.88 o 
  -4   3  12       18.73        9.50      5.60 o 
  -3   3  12       27.73       33.94      6.13 o 
  -2   3  12       89.53      111.22      7.58 o 
  -1   3  12        8.15        9.54      5.76 o 
   0   3  12        2.70       -7.19      7.45 o 
   1   3  12       38.12       18.58     10.45 o 
   2   3  12        0.11      -11.31     10.90 o 
   3   3  12       19.65       11.54     12.33 o 
 -13   4  12      141.36      155.27     36.66 o 
 -12   4  12       88.20      107.10     11.34 o 
 -11   4  12       52.87       66.31     10.69 o 
 -10   4  12      102.71      124.62      8.95 o 
  -9   4  12      624.38      637.11     18.10 o 
  -8   4  12      841.22      834.45     25.62 o 
  -7   4  12      103.70       96.21      7.96 o 
  -6   4  12     1758.24     1764.45     39.85 o 
  -5   4  12      557.03      596.49     16.79 o 
  -4   4  12       49.98       55.87      6.65 o 
  -3   4  12       18.51       -1.37      5.96 o 
  -2   4  12      843.13      909.06     25.56 o 
  -1   4  12     1536.96     1600.53     60.73 o 
   0   4  12      144.58      140.26     10.78 o 
   1   4  12      155.35      144.54     13.50 o 
   2   4  12       66.02       38.37     18.84 o 
   3   4  12      176.56      182.27     25.35 o 
 -12   5  12        0.39       -3.05     11.07 o 
 -11   5  12        1.27        9.31     11.35 o 
 -10   5  12       99.28       69.89      9.89 o 
  -9   5  12       12.50       11.20      7.17 o 
  -8   5  12       25.10       22.12      7.09 o 
  -7   5  12       24.86       16.98      6.94 o 
  -6   5  12        6.40        0.74      6.59 o 
  -5   5  12       26.80       11.47      6.69 o 
  -4   5  12      276.70      284.82     11.60 o 
  -3   5  12      223.25      233.70     10.75 o 
  -2   5  12       10.68        6.86      7.81 o 
  -1   5  12       22.79       18.52     10.28 o 
   0   5  12      113.10       99.20     12.58 o 
   1   5  12      110.62      106.66     13.16 o 
   2   5  12        7.30       -2.40     17.82 o 
 -11   6  12       28.31       41.78     12.47 o 
 -10   6  12      116.90      120.96     14.16 o 
  -9   6  12      439.13      463.55     17.38 o 
  -8   6  12      331.97      352.22     22.94 o 
  -7   6  12      239.67      231.24     11.33 o 
  -6   6  12      202.01      195.63     19.78 o 
  -5   6  12     1156.49     1198.53     50.00 o 
  -4   6  12      312.21      393.75     16.10 o 
  -3   6  12       25.38       19.67      8.50 o 
  -2   6  12      134.73      129.73     10.66 o 
  -1   6  12      409.12      458.26     22.09 o 
   0   6  12      233.76      271.49     39.57 o 
   1   6  12       26.43       33.63      9.17 o 
 -10   7  12       18.28       30.84     18.16 o 
  -9   7  12       20.73       16.08     14.90 o 
  -8   7  12       30.45       32.78     11.31 o 
  -7   7  12      163.64      158.24     26.38 o 
  -6   7  12       23.66       38.31     11.07 o 
  -5   7  12      325.89      362.97     25.35 o 
  -4   7  12       78.39       70.17     11.73 o 
  -3   7  12       11.16        1.41     10.49 o 
  -2   7  12       16.26       25.05      9.39 o 
   0   7  12       13.59       18.91     11.37 o 
  -9   8  12      272.52      242.97     17.07 o 
  -8   8  12      135.71      139.36     33.58 o 
  -7   8  12       25.35       17.94     11.35 o 
  -6   8  12       22.44       13.70     11.26 o 
  -5   8  12      273.36      286.97     18.15 o 
  -4   8  12       24.23       36.19     11.86 o 
  -3   8  12      109.07      150.75     20.21 o 
  -2   8  12      368.88      434.50     21.17 o 
  -1   8  12      157.81      192.11     15.46 o 
 -13   1  13      349.15      350.80     22.39 o 
 -12   1  13      769.25      769.07     25.09 o 
 -11   1  13      702.97      713.18     19.69 o 
 -10   1  13      126.52      119.35      8.76 o 
  -9   1  13      141.62      137.42      9.81 o 
  -8   1  13     2518.89     2476.69     54.10 o 
  -7   1  13     1708.74     1627.17     36.92 o 
  -6   1  13      522.97      516.72     15.13 o 
  -5   1  13      422.31      411.85     13.15 o 
  -4   1  13      113.37       95.85      8.06 o 
  -3   1  13      134.21      113.10      8.90 o 
  -2   1  13      234.92      240.40     10.47 o 
  -1   1  13      934.60     1083.02     42.64 o 
   0   1  13      684.76      569.43     36.66 o 
   1   1  13      183.23      167.71     15.99 o 
   2   1  13       78.78       55.02     13.93 o 
 -13   2  13        2.70      -15.43     13.89 o 
 -12   2  13       19.16       23.85      9.89 o 
 -11   2  13       10.26       14.73      7.14 o 
 -10   2  13      468.28      453.14     14.98 o 
  -9   2  13      405.51      433.14     14.57 o 
  -8   2  13       21.49       22.82      6.79 o 
  -7   2  13       45.36       47.93      6.88 o 
  -6   2  13      260.99      231.91     10.48 o 
  -5   2  13      295.72      269.86     10.96 o 
  -4   2  13        0.79       -4.66      5.70 o 
  -3   2  13      147.25      137.18      8.24 o 
  -2   2  13      116.28      112.05      7.81 o 
  -1   2  13       26.56       14.43      6.21 o 
   0   2  13        4.12      -11.23      7.92 o 
   1   2  13       15.33        6.48     11.75 o 
   2   2  13        0.23       -5.52     11.75 o 
 -13   3  13       66.02       67.21     11.19 o 
 -12   3  13      372.92      362.62     17.22 o 
 -11   3  13      197.74      211.38     10.60 o 
 -10   3  13       29.95       21.03      7.27 o 
  -9   3  13      124.94      144.08      9.16 o 
  -8   3  13      323.71      340.68     12.86 o 
  -7   3  13     1349.59     1396.95     32.65 o 
  -6   3  13      446.99      420.81     13.84 o 
  -5   3  13      225.75      193.91      9.90 o 
  -4   3  13      166.92      160.87      8.85 o 
  -3   3  13     1018.59      998.34     35.85 o 
  -2   3  13      339.18      354.83     12.90 o 
  -1   3  13       74.10      102.72     10.08 o 
   0   3  13      496.50      503.19     35.99 o 
   1   3  13      327.06      256.28     26.38 o 
   2   3  13      184.93      156.43     17.08 o 
 -12   4  13        1.71      -10.73     10.07 o 
 -11   4  13      103.84      123.34      9.35 o 
 -10   4  13       40.70       30.99      7.53 o 
  -9   4  13       22.35       13.08      7.41 o 
  -8   4  13      163.59      164.92      9.67 o 
  -7   4  13        7.65       -4.13      6.74 o 
  -6   4  13       18.83       15.88      6.90 o 
  -5   4  13       40.72       28.32      6.85 o 
  -4   4  13       85.01       68.63      7.56 o 
  -3   4  13       39.46       44.02      7.30 o 
  -2   4  13       15.65       20.62      6.79 o 
  -1   4  13       89.43       85.98      9.82 o 
   0   4  13        0.21       -7.67     10.59 o 
   1   4  13        0.01       -2.74     17.13 o 
   2   4  13       56.19       32.21     19.87 o 
 -12   5  13      110.36      115.44     14.78 o 
 -11   5  13      155.51      199.99     16.19 o 
 -10   5  13      411.38      405.18     14.71 o 
  -9   5  13      404.64      378.99     14.21 o 
  -8   5  13      243.13      264.53     12.25 o 
  -7   5  13      239.01      247.36     11.89 o 
  -6   5  13      177.55      182.25     14.49 o 
  -5   5  13      325.54      333.53     13.17 o 
  -4   5  13      224.59      236.68     11.31 o 
  -3   5  13      618.79      635.92     21.12 o 
  -2   5  13      166.80      184.70     18.01 o 
  -1   5  13        2.61       -2.98     10.87 o 
   0   5  13       37.92       39.63     16.79 o 
   1   5  13      170.01      176.31     15.55 o 
 -11   6  13       25.15       25.55     12.81 o 
 -10   6  13        2.08      -12.39      8.26 o 
  -9   6  13       99.22       96.56     15.76 o 
  -8   6  13      204.91      178.28     11.58 o 
  -7   6  13       72.72       61.62      8.70 o 
  -6   6  13       13.51       -0.64     10.81 o 
  -5   6  13      358.44      364.87     23.17 o 
  -4   6  13       62.50       52.28      9.92 o 
  -3   6  13      272.92      305.68     15.14 o 
  -2   6  13       34.34       29.62     22.78 o 
  -1   6  13        0.13       -4.11     15.42 o 
   0   6  13       37.44       21.58     18.50 o 
 -10   7  13      109.30       89.88     22.44 o 
  -9   7  13      144.58      126.18     23.30 o 
  -8   7  13      209.80      205.10     17.13 o 
  -7   7  13       24.07       26.96     11.35 o 
  -6   7  13      334.09      344.06     19.25 o 
  -5   7  13        7.85       -7.58     11.82 o 
  -4   7  13      625.68      674.65     27.20 o 
  -3   7  13      321.63      339.31     22.58 o 
  -2   7  13      310.13      338.38     24.33 o 
  -7   8  13        6.46      -11.61     11.51 o 
  -6   8  13       13.86        8.20     12.51 o 
  -5   8  13      218.89      218.76     16.21 o 
  -4   8  13        4.94       -9.76     11.87 o 
  -3   8  13       76.72       92.85     18.84 o 
 -13   0  14      299.27      314.18     31.86 o 
 -12   0  14      480.16      498.03     23.46 o 
 -11   0  14      154.72      127.00     13.31 o 
 -10   0  14      396.84      394.12     20.23 o 
  -9   0  14     2030.00     2045.47     65.06 o 
  -8   0  14      842.75      849.32     44.37 o 
  -7   0  14      523.36      472.76     37.86 o 
  -6   0  14     1213.68     1246.10     45.05 o 
  -5   0  14     1561.77     1310.91    107.92 o 
  -4   0  14       76.71       54.60      9.76 o 
  -3   0  14       11.21        1.32      8.81 o 
  -2   0  14      373.46      369.20     30.15 o 
  -1   0  14      689.68      756.54     46.94 o 
   0   0  14      112.16      102.78     20.56 o 
   1   0  14      234.73      181.24     24.67 o 
 -13   1  14        1.93        0.90     17.64 o 
 -12   1  14       38.28       27.55      7.90 o 
 -11   1  14      411.95      426.66     15.02 o 
 -10   1  14       19.17       15.80      7.52 o 
  -9   1  14       73.36       60.84     10.39 o 
  -8   1  14        0.00       -9.53      6.35 o 
  -7   1  14       46.80       31.35      6.67 o 
  -6   1  14       36.35       36.81      6.56 o 
  -5   1  14        0.04       -7.49      5.97 o 
  -4   1  14       11.41       -6.91      5.95 o 
  -3   1  14      645.75      606.22     35.99 o 
  -2   1  14       67.48       68.03      7.61 o 
  -1   1  14        0.75        3.51      9.76 o 
   0   1  14        7.62       11.99     16.79 o 
   1   1  14       72.28       67.25     14.41 o 
 -13   2  14      578.28      567.70     21.67 o 
 -12   2  14      397.67      389.37     14.79 o 
 -11   2  14       11.49       17.96      7.69 o 
 -10   2  14       60.60       83.97      8.70 o 
  -9   2  14      139.38      141.63      9.51 o 
  -8   2  14       26.37       18.26      7.12 o 
  -7   2  14      354.81      351.29     13.88 o 
  -6   2  14      476.10      460.54     17.75 o 
  -5   2  14      580.81      539.88     26.06 o 
  -4   2  14      248.09      244.88     10.98 o 
  -3   2  14       25.63       36.46     10.18 o 
  -2   2  14      615.19      618.51     30.61 o 
  -1   2  14      708.91      804.84     47.97 o 
   0   2  14      428.35      406.88     61.67 o 
   1   2  14      272.13      199.06     26.04 o 
 -12   3  14       55.78       62.47     11.23 o 
 -11   3  14        4.23       -4.05      7.52 o 
 -10   3  14      304.09      289.98     12.83 o 
  -9   3  14      223.86      213.60     11.37 o 
  -8   3  14       76.10       82.55      8.51 o 
  -7   3  14       53.36       52.80     10.39 o 
  -6   3  14      561.74      581.61     19.17 o 
  -5   3  14      517.86      507.76     23.34 o 
  -4   3  14       35.48       17.88      7.02 o 
  -3   3  14      319.78      343.82     13.19 o 
  -2   3  14      332.38      353.86     16.22 o 
  -1   3  14        0.20        1.75     15.08 o 
   0   3  14       87.34      104.28     11.04 o 
   1   3  14       59.17       56.46     14.24 o 
 -12   4  14        5.32        9.04     10.81 o 
 -11   4  14      104.02      128.16      9.91 o 
 -10   4  14       99.53      101.95      9.30 o 
  -9   4  14      137.13      136.07     15.08 o 
  -8   4  14      968.85      961.19     24.82 o 
  -7   4  14      921.89      922.51     23.94 o 
  -6   4  14      694.37      720.73     22.39 o 
  -5   4  14       16.34       -7.06      7.04 o 
  -4   4  14      210.57      232.04     11.51 o 
  -3   4  14       79.11       86.31      8.44 o 
  -2   4  14      394.75      394.33     17.30 o 
  -1   4  14      497.82      583.13     33.58 o 
   0   4  14      110.07      100.33     14.90 o 
 -11   5  14        3.79        3.26      8.78 o 
 -10   5  14       44.69       33.62      8.50 o 
  -9   5  14       76.27       74.40      9.18 o 
  -8   5  14      168.35      151.44     10.11 o 
  -7   5  14       57.32       41.53      8.48 o 
  -6   5  14      235.83      240.05     18.05 o 
  -5   5  14        0.39       -9.60      7.58 o 
  -4   5  14        4.24       -1.18      8.49 o 
  -3   5  14       20.42        8.61      8.55 o 
  -2   5  14       39.47       21.10     13.02 o 
  -1   5  14       15.43        2.06     15.08 o 
   0   5  14       25.72        4.71     12.18 o 
 -10   6  14      198.74      222.40     14.93 o 
  -9   6  14      288.71      311.81     15.39 o 
  -8   6  14      102.42      107.20     10.83 o 
  -7   6  14      112.35       98.75     16.17 o 
  -6   6  14       75.10       54.23     17.66 o 
  -5   6  14      503.20      532.61     33.96 o 
  -4   6  14      182.63      197.78     13.21 o 
  -3   6  14      134.05      159.47     12.43 o 
  -2   6  14      196.28      205.86     17.36 o 
  -1   6  14       65.61       55.85     18.16 o 
  -9   7  14        6.20       -7.47     11.26 o 
  -8   7  14      119.33      118.70     13.90 o 
  -7   7  14        1.70        4.96     16.79 o 
  -6   7  14       28.97       33.04     12.43 o 
  -5   7  14       47.73       36.45     12.72 o 
  -4   7  14        1.48       -3.77     10.30 o 
  -3   7  14        4.43       -4.54     10.12 o 
 -13   1  15       19.25       12.12     10.50 o 
 -12   1  15       11.10       16.92      8.08 o 
 -11   1  15      556.81      549.50     17.39 o 
 -10   1  15      140.99      159.39     10.13 o 
  -9   1  15      125.00      126.86     17.21 o 
  -8   1  15      712.18      680.59     30.46 o 
  -7   1  15     1195.98     1077.24     36.30 o 
  -6   1  15      880.88      915.71     27.35 o 
  -5   1  15       36.23       15.63      6.87 o 
  -4   1  15       43.47       59.75      8.25 o 
  -3   1  15      305.23      283.22     12.17 o 
  -2   1  15      330.86      358.96     13.75 o 
  -1   1  15      594.08      660.31     31.73 o 
   0   1  15      157.19      178.85     25.01 o 
 -12   2  15        3.53       13.16      8.15 o 
 -11   2  15      191.57      180.15     10.92 o 
 -10   2  15        4.87      -11.26      7.51 o 
  -9   2  15        9.07       -9.99      7.48 o 
  -8   2  15        5.13       -7.23      7.42 o 
  -7   2  15      289.60      243.63     11.79 o 
  -6   2  15       48.17       28.83      7.51 o 
  -5   2  15      148.01      142.64      9.23 o 
  -4   2  15        0.62      -10.03      6.69 o 
  -3   2  15        0.08      -11.72      7.81 o 
  -2   2  15        2.08       10.74      7.19 o 
  -1   2  15       54.51       53.39     10.63 o 
   0   2  15        1.74      -14.17     15.93 o 
 -12   3  15      402.78      399.00     17.12 o 
 -11   3  15      331.69      339.26     14.19 o 
 -10   3  15       52.46       71.51      9.08 o 
  -9   3  15       14.21        7.02      7.97 o 
  -8   3  15      573.36      594.37     18.12 o 
  -7   3  15      391.74      397.15     15.23 o 
  -6   3  15       51.16       37.85      8.01 o 
  -5   3  15      453.16      440.07     15.16 o 
  -4   3  15      373.99      379.08     16.67 o 
  -3   3  15      311.70      318.14     17.75 o 
  -2   3  15      103.47      117.95     11.69 o 
  -1   3  15      328.05      340.47     25.70 o 
   0   3  15      194.92      168.69     38.20 o 
 -11   4  15        1.14        0.17      8.34 o 
 -10   4  15        0.34       -0.48      8.14 o 
  -9   4  15       19.56       14.02      9.04 o 
  -8   4  15       29.63       31.88      8.51 o 
  -7   4  15        9.72        5.95      7.81 o 
  -6   4  15       30.89       18.81      7.87 o 
  -5   4  15       12.26        9.97     11.03 o 
  -4   4  15       31.73       19.42      7.82 o 
  -3   4  15        0.85       -7.70      7.52 o 
  -2   4  15       26.82       11.13      9.87 o 
  -1   4  15        4.14       -7.88     14.73 o 
 -11   5  15      291.78      307.65     14.37 o 
 -10   5  15       35.42       11.59      8.70 o 
  -9   5  15      100.16       99.98     10.12 o 
  -8   5  15       81.72       72.37     11.10 o 
  -7   5  15      105.29       96.28      9.99 o 
  -6   5  15      226.77      240.07     14.04 o 
  -5   5  15      284.35      299.01     20.18 o 
  -4   5  15      510.14      568.02     22.54 o 
  -3   5  15      203.38      252.48     14.89 o 
  -2   5  15       42.41       39.92     13.41 o 
  -9   6  15        6.73       -8.03      9.61 o 
  -8   6  15       13.45       -9.82     13.11 o 
  -7   6  15       16.96        6.83     15.09 o 
  -6   6  15        0.00       -1.25     10.13 o 
  -5   6  15       35.14       33.21     10.71 o 
  -4   6  15       55.89       73.64     11.39 o 
  -3   6  15       24.45       -5.64     13.33 o 
 -12   0  16      128.92      111.09     14.32 o 
 -11   0  16      112.05      119.38     29.64 o 
 -10   0  16     1105.30     1084.15     75.72 o 
  -9   0  16      214.86      221.11     55.33 o 
  -8   0  16      500.17      552.30     32.21 o 
  -7   0  16      709.37      681.12     35.63 o 
  -6   0  16      160.30      139.64     33.75 o 
  -5   0  16      444.83      384.38     26.04 o 
  -4   0  16       68.11       73.86     12.48 o 
  -3   0  16       25.22       29.52     11.15 o 
  -2   0  16       36.27       62.63     21.93 o 
  -1   0  16        1.59       17.13     20.21 o 
 -12   1  16        0.18       -8.16     12.12 o 
 -11   1  16        3.94      -11.35      8.06 o 
 -10   1  16       40.12       42.35      8.78 o 
  -9   1  16        0.22      -10.45      7.64 o 
  -8   1  16      232.60      201.22     31.36 o 
  -7   1  16       39.77       37.57      8.00 o 
  -6   1  16       22.30        9.03      7.41 o 
  -5   1  16       72.21       56.27      8.33 o 
  -4   1  16       42.53       30.91      7.96 o 
  -3   1  16       10.11       -2.09      7.33 o 
  -2   1  16       15.33       12.22     10.55 o 
  -1   1  16       71.65      108.68     17.08 o 
 -12   2  16       64.01       69.08      9.50 o 
 -11   2  16      106.74      112.22     10.18 o 
 -10   2  16       96.81       91.31      9.71 o 
  -9   2  16       62.96       60.34      9.00 o 
  -8   2  16       83.25       73.14     13.06 o 
  -7   2  16        9.53       -6.62     10.19 o 
  -6   2  16      525.38      544.37     44.00 o 
  -5   2  16      822.34      757.97     36.35 o 
  -4   2  16      490.59      536.20     38.72 o 
  -3   2  16      276.07      314.16     13.52 o 
  -2   2  16      203.34      223.27     14.98 o 
  -1   2  16       66.13       49.81     15.37 o 
 -11   3  16        4.37       -8.99     10.04 o 
 -10   3  16       13.19        1.34      8.55 o 
  -9   3  16        0.54      -12.27      8.18 o 
  -8   3  16        0.53      -12.24      8.16 o 
  -7   3  16      257.59      210.95     23.89 o 
  -6   3  16       47.61       26.88      7.90 o 
  -5   3  16        0.61       -1.07      7.53 o 
  -4   3  16        6.38       -0.72      7.53 o 
  -3   3  16       83.33       73.35      9.11 o 
  -2   3  16       25.24       17.62     10.35 o 
 -11   4  16      126.91      110.67     10.54 o 
 -10   4  16      266.46      273.09     16.03 o 
  -9   4  16      568.67      557.96     22.01 o 
  -8   4  16      253.74      241.71     13.50 o 
  -7   4  16       90.91       85.56     11.42 o 
  -6   4  16       45.57       29.07      8.71 o 
  -5   4  16      129.40      145.61     17.95 o 
  -4   4  16       42.66       38.80      8.80 o 
  -3   4  16      146.63      162.27     21.29 o 
 -10   5  16       28.52       14.10      9.32 o 
  -9   5  16        2.08       -9.51      8.79 o 
  -8   5  16       40.66       26.91      9.56 o 
  -7   5  16        6.46      -13.39      8.92 o 
  -6   5  16      159.99      167.88     11.49 o 
  -5   5  16       12.65       -5.90     10.01 o 
  -4   5  16       45.01       52.68     10.84 o 
  -7   6  16      199.78      189.88     23.98 o 
  -6   6  16       95.37       94.05     14.66 o 
 -11   1  17      439.39      453.05     26.31 o 
 -10   1  17      163.29      155.22     11.11 o 
  -9   1  17      121.70      115.29     16.86 o 
  -8   1  17       97.50       84.54     17.31 o 
  -7   1  17      214.73      204.99     40.11 o 
  -6   1  17      134.96      116.87     29.08 o 
  -5   1  17      166.77      190.68     11.77 o 
  -4   1  17      543.31      554.05     18.17 o 
  -3   1  17      174.71      175.32     11.28 o 
 -11   2  17        6.03       -1.08      8.78 o 
 -10   2  17        5.13       -2.15      8.82 o 
  -9   2  17        3.07        5.73      8.46 o 
  -8   2  17        1.00      -11.91      7.94 o 
  -7   2  17       26.75        9.89      8.11 o 
  -6   2  17       12.50       14.37      8.22 o 
  -5   2  17       37.07       32.21      8.63 o 
  -4   2  17       14.71       -5.03      7.97 o 
  -3   2  17       14.49       12.90      8.21 o 
 -10   3  17      304.03      302.21     14.56 o 
  -9   3  17      151.40      159.77     11.42 o 
  -8   3  17        2.10      -12.54      8.36 o 
  -7   3  17      199.99      163.32     20.47 o 
  -6   3  17      320.24      341.81     21.76 o 
  -5   3  17      160.51      160.48     14.65 o 
  -4   3  17      231.30      263.17     13.45 o 
  -9   4  17       86.10       86.74     10.65 o 
  -8   4  17        1.01        2.37      9.13 o 
  -7   4  17       53.78       39.08      9.49 o 
  -6   4  17        2.53        2.03      8.87 o 
  -5   4  17        5.46      -12.38      8.25 o 
 -10   0  18      157.65      146.60     33.58 o 
  -9   0  18      422.92      452.70     63.56 o 
  -8   0  18      230.48      214.86     54.82 o 
  -7   0  18        3.87       11.51     18.84 o 
  -6   0  18      145.48      137.43     32.89 o 
  -5   0  18       12.71       -9.20     11.97 o 
 -10   1  18        0.60       -9.57      8.96 o 
  -9   1  18       16.55        7.96     10.39 o 
  -8   1  18        6.94       -0.04      8.46 o 
  -7   1  18       14.93        1.84     10.34 o 
  -6   1  18      108.00       83.06     13.40 o 
  -5   1  18        4.65        0.36      8.41 o 
  -9   2  18       41.69       28.57     11.52 o 
  -8   2  18      156.32      154.01     25.67 o 
  -7   2  18      165.30       67.46     16.63 o 
  -6   2  18      371.69      346.32     16.82 o 
  -5   2  18      390.51      362.32     15.37 o 
  -8   3  18       95.35       93.65     14.29 o 
  -7   3  18       33.61       33.42     10.39 o 
                                                 
